# Supplementary material for: Profiling of MicroRNAs Involved in Mepiquat Chloride-Mediated Inhibition of Internode Elongation in Cotton (Gossypium hirsutum L.) Seedlings
Source: Front Plant Sci. 2021 Feb 24;12:643213. doi: 10.3389/fpls.2021.643213 (PMC7943613; doi:10.3389/fpls.2021.643213)
Supplement: Supplementary file 1 [file Table_1.XLSX]

## Sheet: Table S1
Supplementary Table S1 Primers used for qRT-PCR in this study.
miRNA Name	Primer sequence（5'-3'）
miR160a-5p	TGCCTGGCTCCCTGTATGCCA
miR164a	TGGAGAAGCAGGGCACGTGCA
miR165a-3p、miR166a-3p	TCGGACCAGGCTTCATTCCCC
miR167a	GTGAAGCTGCCAGCATGATCTAA
miR172c-5p	GGTAGCATCATCAAGATTCACA
miR396	GGGTTCAATAAAGCTGTGGGAA
miR398a-3p、miR398b	TGTGTTCTCAGGTCACCCCTT
miR827b	CGGTTTGTTTATGGTCATCTAAGC
miR2948-5p	TGTGGGAGAGTTGGGCAAGAAT
