# Supplementary material for: Profiling of MicroRNAs Involved in Mepiquat Chloride-Mediated Inhibition of Internode Elongation in Cotton (Gossypium hirsutum L.) Seedlings
Source: Front Plant Sci. 2021 Feb 24;12:643213. doi: 10.3389/fpls.2021.643213 (PMC7943613; doi:10.3389/fpls.2021.643213)
Supplement: Supplementary file 2 [file Table_2.XLSX]

## Sheet: Table S2
Supplementary Table S2 Primers used for 5'-RACE in this study.
miRNA	Target gene ID	Primer sequence(5'-3')	Target annotation
ghr-miR160	Gh_D06G0360	Rev1:ACATGCTTCCACCAGGCTC	auxin response factor 17-like
		Rev2:AAGGATACCATGCTGCTCTG
ghr-miR164	Gh_D12G1761	Rev1:AAGCAGAAGGGTGTTGTTGATC	NAC domain-containing protein 100-like
		Rev2:TGAGGATGGATTGGTCTTGC
ghr-miR319	Gh_D05G2713	Rev1:ACTTTTCCCATTCCGTCTCAC	transcription factor GAMYB-like
		Rev2:TGAACCTTCAGCTATATCACCAG
ghr-miR393	Gh_A11G1077	Rev1:AGTCGAGCTCAAGCCAGAAC	protein TRANSPORT INHIBITOR RESPONSE 1-like
		Rev2:TGCTTCACCCATTGTCCACAC
ghr-miR403	Gh_A06G1231	Rev1:TGACACAATGGGTGGTTATTCAG	protein argonaute 2-like
		Rev2:AGTGTGGTTATATGTTGGGAAC
ghr-miR8746	Gh_D03G1355	Rev1:AGATCATGCATCTTGAAGGTGG	putative disease resistance protein RGA1
		Rev2:ACAACAAGGTCAACTGCAAGC
ghr-miR535	Gh_A12G0866	Rev1:TCCGAACACTCTTCTTCCTCTTC	squamosa promoter-binding-like protein 7
		Rev2:TCCACAATCAGCTCACGCAAG
ghr-miR7505	Gh_D05G3392	Rev1:TGCACAACCCTTCTCAATCATC	pentatricopeptide repeat-containing protein At1g63330-like
		Rev2:TAGAGACCATCCCTACCTTGC
ghr-miR858	Gh_A11G1005	Rev1:ACAGCAGAGGGGAAGGTTTC	transcription repressor MYB4-like
		Rev2:TGGTACTGTGGCCTTGGTTATC
ghr-miR8634	Gh_A06G1537	Rev1:ACCATCAATGGCTTCCACAGTC	cysteine proteinase inhibitor 6-like
		Rev2:TTCACCACCCTCACAAACTC
