# Supplementary material for: Profiling of MicroRNAs Involved in Mepiquat Chloride-Mediated Inhibition of Internode Elongation in Cotton (Gossypium hirsutum L.) Seedlings
Source: Front Plant Sci. 2021 Feb 24;12:643213. doi: 10.3389/fpls.2021.643213 (PMC7943613; doi:10.3389/fpls.2021.643213)
Supplement: Supplementary file 3 [file Table_3.XLSX]

## Sheet: Table S3
Supplementary Table S3. Expression levels of known miRNAs identified from cotton internode in response to MC.
	miRNA family	miRNA name	miRNA_id	Sequence	Length (nt)	MC_0h (TPM*)	MC_48h (TPM)	MC_72h (TPM)	MC_96h (TPM)
1	miR156	ghr-miR156c	ghr-miR156c	TGTCAGAAGAGAGTGAGCAC	20	0.0407229	0	0	0
		ghr-miR156e	bcy-miR156>bgy-miR156	TTTGACAGAAGATAGAGAGCAC	22	468.558	395.301	702.024	493.198
		ghr-miR156f	stu-miR156d-3p	GCTCTCTATGCTTCTGTCATCA	22	171.892	156.652	158.116	355.497
		ghr-miR156g	bna-miR156a>hvu-miR156a>hvu-miR156b>rco-miR156a>rco-miR156b>rco-miR156c>rco-miR156d>ssl-miR156>ssp-miR156>tae-miR156	TGACAGAAGAGAGTGAGCACA	21	70.2064	55.096	148.065	148.118
		ghr-miR156h	fve-miR156b>fve-miR156a>fve-miR156c>fve-miR156e>gma-miR156k>gma-miR156n>gma-miR156o	TTGACAGAAGAGAGTGAGCAC	21	30.6237	46.9352	52.7844	41.7461
		ghr-miR156i	gma-miR156q>gma-miR156s	TGACAGAAGAGAGTGAGCACT	21	21.3388	10.2334	26.3526	20.7187
		ghr-miR156j	cme-miR156e>mtr-miR156g-5p>pab-miR156m>pab-miR156n>pab-miR156p>pab-miR156q>pab-miR156r>pab-miR156s>pab-miR156t>pab-miR156u>pab-miR156v>pab-miR156w	TTGACAGAAGATAGAGGGCAC	21	0.325784	0	0.237411	0.0385823
	miR156e	ghr-miR156k	gma-miR156e>mdm-miR156p>mdm-miR156q>mdm-miR156r>mdm-miR156s>pab-miR156o>smo-miR156b	CTGACAGAAGATAGAGAGCAC	21	0.244338	0.0863574	0.158274	0.578735
	miR156c	ghr-miR156l	ahy-miR156c>far-miR156b>mdm-miR156t>mdm-miR156u>mdm-miR156v>mdm-miR156w>mes-miR156k	TTGACAGAAGAGAGAGAGCAC	21	0.122169	54.1893	1.26619	0.771646
		ghr-miR156m	vca-miR156a-3p	TGCTCACTTCTCTTTCTGTCAG	22	0.162892	0.129536	0.276979	0.308659
		ghr-miR156n	ata-miR156d-3p	GCTCACTCCTCTTTCTGTCAGC	22	0.122169	0	0	0
		ghr-miR156o	mtr-miR156i-3p	TGCTCACTTCTCTTTCTGTCATC	23	0.122169	0.172715	0.0395685	1.23463
	miR156ab	ghr-miR156p	pab-miR156ab	TTGACAGGAGATAGAGAGCAC	21	0	0.129536	0.0395685	0
		ghr-miR156q	csi-miR156g-3p	GCTCTCTATTCTTCTGTCATC	21	0	0.0863574	0.079137	0.308659
	miR156a	ghr-miR156r	hci-miR156a	TGACAGAAGAGAGTGAGTAC	20	0	0.0431787	0.118705	0.0385823
	miR156g-5p	ghr-miR156s	aly-miR156g-5p>ath-miR156g>smo-miR156a	CGACAGAAGAGAGTGAGCAC	20	0.0814459	0.0431787	0	0.115747
	miR156b	ghr-miR156t	cca-miR156b	TGACAGAAGAGAGTGAGCATA	21	0	0.518144	0.0395685	0.0771646
2	miR159	ghr-miR159a	ahy-miR159>aly-miR159a-3p>aof-miR159>ath-miR159a>atr-miR159>bna-miR159>bra-miR159a>cme-miR159a>cpa-miR159a>csi-miR159a-3p>fve-miR159a-3p>gma-miR159a-3p>gma-miR159e-3p>hbr-miR159a>htu-miR159a>mdm-miR159d>mdm-miR159e>mdm-miR159f>mes-miR159a-3p>mes-miR159b>mtr-miR159a>nta-miR159>ppe-miR159>ptc-miR159a>ptc-miR159b>pvu-miR159a.1>rco-miR159>sly-miR159>vca-miR159-3p>vvi-miR159c	TTTGGATTGAAGGGAGCTCTA	21	6247.18	8592.65	13160.5	8135.43
		ghr-miR159b	csi-miR159c-3p>ppt-miR319c>ppt-miR319d-3p>ppt-miR319e	CTTGGACTGAAGGGAGCTCCC	21	130.273	136.445	177.306	139.591
		ghr-miR159c	csi-miR159b-5p	AGCTGCCGACTCATTCATTCA	21	79.2061	71.288	27.0253	230.028
		ghr-miR159d	lus-miR159b	TTTGGATTGAAGGGAGCTCTC	21	258.794	0.431787	0.356116	0.347241
		ghr-miR159e	bdi-miR159b-3p.1>far-miR159>hvu-miR159b>hvu-miR159a>osa-miR159a.1>osa-miR159b>sbi-miR159a>sof-miR159a>sof-miR159b>sof-miR159d>ssp-miR159a>tae-miR159a>tae-miR159b>zma-miR159a-3p>zma-miR159b-3p>zma-miR159f-3p>zma-miR159j-3p>zma-miR159k-3p	TTTGGATTGAAGGGAGCTCTG	21	65.7676	2.11576	359.124	474.794
		ghr-miR159f	fve-miR159a-5p	GAGCTCCTTGAAGTCCAATAG	21	54.0801	50.26	35.3742	7.79363
		ghr-miR159g	mes-miR159a-5p	AGCTGCTGAGCTATGGATCCC	21	51.3924	44.5172	60.5794	7.71646
		ghr-miR159h	osa-miR159f	CTTGGATTGAAGGGAGCTCTA	21	4.92748	50.8213	77.9895	57.4877
		ghr-miR159i	aly-miR159c-3p>ath-miR159c>cas-miR159a	TTTGGATTGAAGGGAGCTCCT	21	4.64242	7.42674	8.58636	0.540152
	miR159a-5p	ghr-miR159j	cpa-miR159b>mdm-miR159a>mdm-miR159b>pab-miR159b>pab-miR159c	CTTGGATTGAAGGGAGCTCC	20	0.162892	0.863574	0.079137	0.115747
	miR159b-5p.1	ghr-miR159k	aqc-miR159	TTTGGACTGAAGGGAGCTCTA	21	0.407229	1.07947	1.3849	0.733064
	miR159a-5p	ghr-miR159l	gma-miR159a-5p	GAGCTCCTTGAAGTCCAATTG	21	1.18097	0.820395	1.10792	0.0385823
	miR159b-5p	ghr-miR159m	bdi-miR159b-5p.1>zma-miR159a-5p	GAGCTCCTATCATTCCAATGA	21	1.26241	0	0	0
	miR159c	ghr-miR159n	fve-miR159c	ATTGGATTGAAGGGAGCTCCC	21	0.122169	0.172715	0.158274	0
	miR159b-3p	ghr-miR159o	gma-miR159b-3p>gma-miR159f-3p>mtr-miR159b	ATTGGAGTGAAGGGAGCTCCA	21	0	0.172715	0	0
	miR159c	ghr-miR159p	gma-miR159c	ATTGGAGTGAAGGGAGCTCCG	21	0	0.0863574	0.197842	0.0385823
	miR159a	ghr-miR159q	pta-miR159a	TTGGATTGAAGGGAGCTCCA	20	0	0.172715	0	0.0385823
	miR159e	ghr-miR159r	ptc-miR159e	CTTGGGGTGAAGGGAGCTCCT	21	0	0	0.118705	0
	miR159b-3p.3	ghr-miR159s	bdi-miR159b-3p.3	TTTGCATGACCGAGGAGCCGC	21	0.570121	0	0	0
	miR159e	ghr-miR159t	sof-miR159e	TTTGGATTGAAAGGAGCTCTT	21	0	0.215893	0	0.192912
	miR159	ghr-miR159u	pde-miR159	TTTGGTTTGAAGGGAGCTCTA	21	0.203615	0.34543	0.316548	0.385823
	miR159b-3p	ghr-miR159v	aly-miR159b-3p>ath-miR159b-3p>cas-miR159c-3p>cas-miR159b-3p>lus-miR159c	TTTGGATTGAAGGGAGCTCTT	21	2.03615	272.285	4.31297	5.47869
3	miR160	ghr-miR160	ghr-miR160	TATGAGGAGCCATGCATGTAT	21	5.29398	5.52687	9.89212	3.43383
		ghr-miR160a	aly-miR160a-5p>aly-miR160b-5p>aly-miR160c-5p>aof-miR160c>aqc-miR160b>ata-miR160b-5p>ata-miR160a-5p>ata-miR160c-5p>ath-miR160a-5p>ath-miR160b>ath-miR160c-5p>atr-miR160>bdi-miR160a-5p>bdi-miR160b-5p>bdi-miR160c-5p>bdi-miR160d-5p>bna-miR160a>bna-miR160b>bna-miR160c>bna-miR160d>bra-miR160a-5p>cca-miR160b>cme-miR160a>cme-miR160b>cme-miR160c>cpa-miR160a>cpa-miR160b>cpa-miR160c-5p>cpa-miR160e>cpa-miR160…	TGCCTGGCTCCCTGTATGCCA	21	2.28048	669.917	414.678	0
		ghr-miR160b	mes-miR160g	TGCCTGGCTCCCTGTATGCCATT	23	193.923	0.561323	6.80578	11.8062
		ghr-miR160c	csi-miR160c-3p	GCGTGCGAGGAGCCATGCATG	21	21.9497	12.4786	9.81299	1.54329
	miR160a-5p	ghr-miR160d	aly-miR160a-3p>ath-miR160a-3p>bra-miR160a-3p>cpa-miR160c-3p>cpa-miR160f-3p>csi-miR160a-3p>ptc-miR160b-3p>ptc-miR160c-3p	GCGTATGAGGAGCCATGCATA	21	0.855182	0.388608	0.51439	0.347241
		ghr-miR160e	eun-miR160-3p>gma-miR160a-3p>stu-miR160a-3p	GCGTATGAGGAGCCAAGCATA	21	8.99977	2.72026	3.99642	2.89367
	miR160h	ghr-miR160f	csi-miR160b-5p>mes-miR160c>osa-miR160e-5p>zma-miR160f-5p	TGCCTGGCTCCCTGTATGCCG	21	0.0814459	9.67203	0.197842	0.655899
	miR160b	ghr-miR160g	ppt-miR160b>ppt-miR160i	CGCCTGGCTCCCTGTATGCCA	21	0.203615	1.51125	0.316548	0
	miR160-5p	ghr-miR160h	ahy-miR160-5p>aof-miR160a>bdi-miR160e-5p>cme-miR160d>cpa-miR160d>mes-miR160f>mtr-miR160c>osa-miR160f-5p>ptc-miR160e-5p>ptc-miR160f>rco-miR160c>sbi-miR160f>tcc-miR160a>vca-miR160-5p	TGCCTGGCTCCCTGAATGCCA	21	0.488675	0.302251	0.712233	0
	miR160	ghr-miR160i	dpr-miR160>ppt-miR160g	TGCCTGGCTCCTTGTATGCCA	21	0.0407229	0.561323	0.118705	0
	miR160d	ghr-miR160j	nta-miR160d>ptc-miR160h	TGCCTGGCTCCCTGCATGCCA	21	0	0.604502	0.276979	0
	miR160c-5p	ghr-miR160k	csi-miR160c-5p	TGCCTGGCTCCCTGTATGCTT	21	0.203615	0.259072	0.197842	0.385823
4	miR162	ghr-miR162a	aau-miR162>aly-miR162a-3p>aly-miR162b-3p>ath-miR162a-3p>ath-miR162b-3p>bra-miR162-3p>cme-miR162>cpa-miR162a>csi-miR162-3p>eun-miR162-3p>fve-miR162-3p>ghr-miR162a>gma-miR162b>gma-miR162c>hpe-miR162a>htu-miR162a>lus-miR162a>lus-miR162b>mdm-miR162a>mdm-miR162b>mes-miR162>mtr-miR162>nta-miR162a>nta-miR162b>osa-miR162a>pde-miR162>ppe-miR162>ptc-miR162a>ptc-miR162b>rco-miR162>sbi-miR162>sly-miR162>stu-…	TCGATAAACCTCTGCATCCAG	21	182.48	134.027	187.396	132.723
		ghr-miR162b	ath-miR162a-5p>ath-miR162b-5p>csi-miR162-5p	TGGAGGCAGCGGTTCATCGATC	22	3.29856	3.15204	1.62231	6.13459
	miR162	ghr-miR162c	cln-miR162	TTGATAAACCTCTGCATCCAG	21	0	0	0.0395685	0.192912
5	miR164	ghr-miR164	aly-miR164a-5p>aly-miR164b-5p>aof-miR164>ata-miR164b-5p>ata-miR164c-5p>ath-miR164a>ath-miR164b-5p>atr-miR164a>atr-miR164b>bdi-miR164b>bdi-miR164a-5p>bdi-miR164e>bna-miR164a>bra-miR164a>cas-miR164>cme-miR164c>cme-miR164d>cpa-miR164a>cpa-miR164b>cpa-miR164c>csi-miR164a-5p>csi-miR164b-5p>csi-miR164c-5p>csi-miR164d-5p>ctr-miR164>fve-miR164a-5p>fve-miR164b>ghr-miR164>gma-miR164a>gma-miR164e>gma-miR164…	TGGAGAAGCAGGGCACGTGCA	21	678.363	1231.5	1634.3	2370.54
		ghr-miR164a	gra-miR164a	CATGTGCCTTGGCTCTCCATC	21	9.9364	5.52687	6.37053	5.98026
		ghr-miR164b	fve-miR164c>mes-miR164d>mtr-miR164d>nta-miR164c>ppe-miR164d>ptc-miR164f>rco-miR164d>stu-miR164-5p>tcc-miR164c>vvi-miR164b	TGGAGAAGCAGGGCACATGCT	21	60.3107	62.6955	70.1945	36.7304
		ghr-miR164c	ata-miR164a-5p>bdi-miR164c-5p>cme-miR164a>osa-miR164d>sbi-miR164b>zma-miR164f-5p	TGGAGAAGCAGGGCACGTGCG	21	0.977351	0.863574	44.7124	69.9883
	miR164a-5p	ghr-miR164d	aly-miR164c-5p>ath-miR164c-5p>bna-miR164b>bna-miR164c>bna-miR164d>bra-miR164b-5p>bra-miR164d-5p>bra-miR164c-5p>cln-miR164	TGGAGAAGCAGGGCACGTGCT	21	0.814459	2.11576	1.74101	2.19919
	miR164e	ghr-miR164e	osa-miR164e	TGGAGAAGCAGGGCACGTGAG	21	0	0.0431787	0	14.9699
	miR164a	ghr-miR164f	hci-miR164a	TGGAGAAGCAGGGCACGTGAA	21	0.366506	0	0.0395685	0
	miR164	ghr-miR164g	cca-miR164>osa-miR164c	TGGAGAAGCAGGGTACGTGCA	21	0.366506	0.863574	0.830938	1.27322
	miR164a	ghr-miR164h	mdm-miR164a	TGGAGAAGCAGGGCACATGCC	21	1.09952	0.0431787	0.395685	1.23463
	miR164h-5p	ghr-miR164i	zma-miR164h-5p	TGGAGAAGCAGGGCACGTGTG	21	0.0407229	0.0431787	1.34533	6.25034
	miR164g-3p	ghr-miR164j	zma-miR164g-3p	CACGTGCTCCCCTTCTCCACC	21	1.14024	0.302251	0.633096	0.424406
	miR164a-3p	ghr-miR164k	fve-miR164a-3p>pab-miR164a	CACGTGCTCCCCTTCTCCAAC	21	0.814459	0.431787	0.989212	1.00314
	miR164b-3p	ghr-miR164l	ata-miR164b-3p	CATGTGCCTTTCTTCTCCACC	21	0.122169	0	0	0
6	miR166	ghr-miR166a	gra-miR166d	TGATGGGAATGTTGTTTGGCT	21	0.529398	0.388608	0.672664	0.462988
		ghr-miR166b	aly-miR166a-3p>aly-miR166b-3p>aly-miR166c-3p>aly-miR166d-3p>aly-miR166e-3p>aly-miR166f-3p>aly-miR166g-3p>aly-miR166h-3p>aof-miR166d>aqc-miR166e>aqc-miR166b>ata-miR166a-3p>ata-miR166e-3p>ata-miR166b-3p>ata-miR166d-3p>ath-miR166a-3p>ath-miR166b-3p>ath-miR166c>ath-miR166d>ath-miR166e-3p>ath-miR166f>ath-miR166g>atr-miR166a>atr-miR166c>atr-miR166d>bdi-miR166a-3p>bdi-miR166d-3p>bdi-miR166b-3p>bdi-miR16…	TCGGACCAGGCTTCATTCCCC	21	1.18097	0.0431787	29.0828	8016.29
		ghr-miR166c	gra-miR166c	TATATGATCTCGGACCAGGCT	21	0.69229	0.518144	0.158274	0.848811
		ghr-miR166d	lja-miR166-3p	ATTTCGGACCAGGCTTCATTCCCC	24	257.125	9530.23	101.335	135.617
		ghr-miR166e	cas-miR166c-3p>cas-miR166d>cas-miR166f-3p	TCGGACCAGGCTTCATTCCCCT	22	7632.01	669.011	391.253	693.247
		ghr-miR166f	cpa-miR166d>gma-miR166j-3p	TCGGACCAGGCTTCATTCCCG	21	666.227	663.052	325.49	366.995
		ghr-miR166g	aly-miR166a-5p>aly-miR166c-5p>aly-miR166d-5p>bdi-miR166e-5p>cas-miR166a>csi-miR166e-5p>csi-miR166a-5p>eun-miR166-5p>gma-miR166a-5p>gma-miR166c-5p>gma-miR166l>mtr-miR166g-5p>osa-miR166d-5p>stu-miR166a-5p>vca-miR166b-5p>zma-miR166c-5p	GGAATGTTGTCTGGCTCGAGG	21	168.349	110.667	43.1692	319.847
		ghr-miR166h	csi-miR166a-3p>ctr-miR166>hbr-miR166b>lus-miR166i>lus-miR166k	TCGGACCAGGCTTCATTCCCCC	22	3.50217	4.31787	6461.42	3.97398
		ghr-miR166i	aly-miR166g-5p>cas-miR166f-5p>gma-miR166h-5p>gma-miR166j-5p>stu-miR166c-5p	GGAATGTTGTTTGGCTCGAGG	21	4.03	0.39	0	1.74
	miR166c-5p	ghr-miR166j	csi-miR166c-5p	GGGAATGTTGTCTGGTTCGAG	21	0.325784	0.0431787	0.237411	0.733064
	miR166a-5p	ghr-miR166k	vca-miR166a-5p	GGAATGTTGTCTGGTTCGAAA	21	0.244338	0.302251	0.158274	0.733064
	miR166d-5p	ghr-miR166l	ata-miR166d-5p>bdi-miR166b-5p>osa-miR166b-5p>zma-miR166a-5p	GGAATGTTGTCTGGCTCGGGG	21	0.285061	0.734038	1.34533	0.308659
	miR166a-5p	ghr-miR166m	ata-miR166a-5p>bdi-miR166c-5p>osa-miR166a-5p>osa-miR166e-5p>zma-miR166b-5p>zma-miR166d-5p	GGAATGTTGTCTGGTTCAAGG	21	0.244338	0.0863574	0	0.0385823
	miR166g-5p	ghr-miR166n	csi-miR166g-5p	GAATGCTGTCTGGTTCGAGAC	21	0.529398	0.129536	0.316548	1.00314
	miR166b	ghr-miR166o	aof-miR166b	TCTCGGACCAGGCTTCATTCT	21	1.0588	0.388608	4.82736	0.733064
	miR166c	ghr-miR166p	aof-miR166c>ath-miR165a-3p>ath-miR165b>bna-miR166f>cas-miR165a>lus-miR166b	TCGGACCAGGCTTCATCCCCC	21	4.07229	6.17455	1.89929	6.63616
	miR166a	ghr-miR166q	aqc-miR166a>aqc-miR166d>cme-miR166e>dpr-miR166a>lus-miR166e>mtr-miR166c>mtr-miR166f>osa-miR166g-3p>osa-miR166h-3p>pab-miR166a>sbi-miR166f>sly-miR166c-3p>ssl-miR166a>stu-miR166b>tcc-miR166c>zma-miR166l-3p>zma-miR166m-3p	TCGGACCAGGCTTCATTCCTC	21	8.3482	2.11576	2.21584	2.00628
	miR166b	ghr-miR166r	mtr-miR166b	TCGGACCAGGCTTCATTCCTA	21	0	7.64263	0.079137	0
	miR166c-3p	ghr-miR166s	ata-miR166c-3p>bdi-miR166j>lus-miR166f>pab-miR166b>ptc-miR166n>ptc-miR166o>ptc-miR166q	TCGGACCAGGCTTCATTCCTT	21	0.325784	0.0863574	0	0
	miR166b	ghr-miR166t	cas-miR166e>csi-miR166f-3p>osa-miR166m	TCGGACCAGGCTTCATTCCCTT	22	4.47952	1.55443	1.97842	12.8479
	miR166m	ghr-miR166u	gma-miR166m	CGGACCAGGCTTCATTCCCC	20	3.86868	0.863574	9.49644	4.86137
	miR166i	ghr-miR166v	mes-miR166i	TTGGACCAGGCTTCATTCCCC	21	9.08122	7.9017	6.44967	6.48183
	miR166e-3p	ghr-miR166w	osa-miR166e-3p	TCGAACCAGGCTTCATTCCCC	21	0.366506	0.302251	0.197842	0.115747
	miR166	ghr-miR166x	ata-miR5168-3p>bdi-miR166h-3p>osa-miR166k-3p>osa-miR166l-3p>sbi-miR166e>sbi-miR166g>zma-miR166k-3p>zma-miR166j-3p>zma-miR166n-3p	TCGGACCAGGCTTCAATCCCT	21	11.4024	0	0	0
7	miR167	ghr-miR167c	gra-miR167a>gra-miR167b	TCAGATCATCTTGCAGCTTCA	21	2.28048	1.85668	2.17627	3.08659
		ghr-miR167d	gra-miR167c	TCAGATGAAGCTGCCAGCATGA	22	0.0407229	0.0863574	0.079137	0
		ghr-miR167e	bna-miR167a>bna-miR167b	TGAAGCTGCCAGCATGATCTAA	22	101.563	20.5099	31.0217	14.6999
		ghr-miR167f	aly-miR167d-5p>ath-miR167d>cca-miR167>eun-miR167b-5p>nta-miR167a>nta-miR167b>nta-miR167c>pab-miR167b>rco-miR167c	TGAAGCTGCCAGCATGATCTGG	22	54.3244	52.7644	44.752	8.79677
	miR167h	ghr-miR167g	mdm-miR167h>mdm-miR167i>mdm-miR167j>ppe-miR167d	TGAAGCTGCCAGCATGATCTTA	22	53.1842	27.7207	42.3779	8.79677
	miR167a	ghr-miR167h	lus-miR167a>vvi-miR167c	TGAAGCTGCCAGCATGATCTC	21	43.0849	13.6876	22.4749	5.09287
	miR167b	ghr-miR167i	aof-miR167b>ata-miR167b-5p>ata-miR167d-5p>bdi-miR167c-5p>bdi-miR167d-5p>bdi-miR167e-5p>bdi-miR167g>ccl-miR167a>ccl-miR167b>cpa-miR167d>ctr-miR167>eun-miR167a-5p>gma-miR167g>mes-miR167d>mes-miR167e>mes-miR167f>ppe-miR167c>vca-miR167a-5p>vca-miR167b-5p	TGAAGCTGCCAGCATGATCTGA	22	5.04964	2.89297	0.118705	0
	miR167f-5p	ghr-miR167j	aof-miR167c>atr-miR167>cme-miR167d>cme-miR167f>csi-miR167c-5p>csi-miR167a-5p>dpr-miR167c>gma-miR167c>gma-miR167j>gso-miR167a>lja-miR167>lus-miR167f>lus-miR167g>lus-miR167i>mes-miR167a>mtr-miR167b-5p>osa-miR167d-5p>osa-miR167e-5p>osa-miR167f>osa-miR167g>osa-miR167h-5p>osa-miR167i-5p>osa-miR167j>ptc-miR167e>sbi-miR167d>sbi-miR167f>sbi-miR167g>sbi-miR167e>sbi-miR167c>sbi-miR167h>sof-miR167a>sof-miR1…	TGAAGCTGCCAGCATGATCTGC	22	0.936628	0	0.0395685	0
	miR167d-3p	ghr-miR167k	csi-miR167d-3p	ATCGGATCATGTGGTAGCTTCACC	24	1.79181	0.64768	0.712233	0.848811
	miR167b-3p	ghr-miR167l	eun-miR167b-3p	TCAGGTCATCTTGCAGCTTCA	21	1.54747	1.03629	1.22662	2.08345
	miR167c-3p	ghr-miR167m	csi-miR167c-3p	AGGTCATCTTGCAGCTTCAAT	21	7.08579	2.20211	4.07556	7.6393
	miR167-3p	ghr-miR167n	ahy-miR167-3p>ptc-miR167f-3p>ptc-miR167g-3p>ptc-miR167h-3p	AGATCATGTGGCAGTTTCACC	21	2.15832	2.67708	1.74101	1.00314
	miR167b-3p	ghr-miR167o	ata-miR167b-3p>bdi-miR167e-3p	AGGTCATGCTGGAGTTTCATC	21	0.366506	0	0	0
8	miR168	ghr-miR168a	aly-miR168a-5p>aly-miR168b-5p>aof-miR168a>ath-miR168a-5p>ath-miR168b-5p>atr-miR168>bna-miR168a>bra-miR168a-5p>cca-miR168a>ccl-miR168>crt-miR168>csi-miR168-5p>fve-miR168-5p>gma-miR168a>lus-miR168a>lus-miR168b>mdm-miR168a>mdm-miR168b>mes-miR168a>mtr-miR168b>mtr-miR168c-5p>nta-miR168d>nta-miR168e>pab-miR168a>ppe-miR168>ptc-miR168a-5p>ptc-miR168b-5p>rco-miR168>tcc-miR168>vca-miR168a-5p>vca-miR168b-5p…	TCGCTTGGTGCAGGTCGGGAA	21	489.978	747.596	470.232	1468.87
		ghr-miR168b	lja-miR168-3p	TCCCGCCTTGCATCAACTGAAT	22	496.861	488.049	395.487	355.729
		ghr-miR168c	ata-miR168-5p>bdi-miR168-5p>hvu-miR168-5p>osa-miR168a-5p>sbi-miR168>sof-miR168a>ssp-miR168a>zma-miR168a-5p>zma-miR168b-5p	TCGCTTGGTGCAGATCGGGAC	21	154.096	0.0431787	0.079137	0.115747
		ghr-miR168d	hvu-miR168-3p>osa-miR168a-3p	GATCCCGCCTTGCACCAAGTGAAT	24	11.5246	0.0431787	0	0
	miR168b-5p	ghr-miR168e	bra-miR168b-5p>bra-miR168c-5p>nta-miR168a>nta-miR168b>nta-miR168c>sly-miR168a-5p>sly-miR168b-5p	TCGCTTGGTGCAGGTCGGGAC	21	6.43422	32.5999	0.0395685	0.50157
	miR168b	ghr-miR168f	aof-miR168b	TCGCTTGGTGCAGGTCGGGTC	21	0.122169	0.129536	1.74101	0.192912
	miR168a-3p	ghr-miR168g	sly-miR168a-3p	CCTGCCTTGCATCAACTGAAT	21	0.69229	0.34543	0.197842	0.347241
	miR168b-3p	ghr-miR168h	vca-miR168b-3p	CCCGCCTTGCACCAACTGAAT	21	0.570121	0.129536	0.0395685	0.0385823
	miR168	ghr-miR168i	aau-miR168	ATTCAGTTGATGCAAGGCGGGATC	24	3.99085	3.10887	2.53238	2.16061
	miR168b	ghr-miR168j	bna-miR168b	TCGCTTGGTGCAGGTCGAGAA	21	0.203615	0.172715	0.158274	0.462988
9	miR169	ghr-miR169a	aly-miR169h-5p>aly-miR169i-5p>aly-miR169j-5p>aly-miR169k-5p>aly-miR169l-5p>aly-miR169m-5p>aqc-miR169b>ata-miR169i-5p>ath-miR169h>ath-miR169i>ath-miR169j>ath-miR169k>ath-miR169l>ath-miR169m>ath-miR169n>bdi-miR169g>bdi-miR169e-5p>cas-miR169c>cas-miR169e-5p>cas-miR169g-5p>cme-miR169n>cme-miR169e>ghb-miR169a>ghr-miR169a>lus-miR169b>lus-miR169c>lus-miR169k>mdm-miR169k>mdm-miR169l>mdm-miR169m>mdm-miR16…	TAGCCAAGGATGACTTGCCTG	21	18.9362	2.93615	11.277	6.28892
		ghr-miR169b	ghr-miR169b	CAGCCAAGGATGATTTGCCGG	21	3.58362	1.55443	0.672664	0.964558
		ghr-miR169c	aly-miR169b-5p>aly-miR169c-5p>aqc-miR169c>ata-miR169d-5p>ath-miR169b-5p>ath-miR169c>bdi-miR169c-5p>bdi-miR169f>bna-miR169n>cas-miR169b>cme-miR169h>cme-miR169f>csi-miR169g-5p>csi-miR169k-5p>csi-miR169m-5p>csi-miR169n-5p>csi-miR169o-5p>csi-miR169r-5p>gma-miR169a>gma-miR169f>gma-miR169g>gma-miR169m>lus-miR169f>lus-miR169h>lus-miR169j>mdm-miR169a>mdm-miR169g>mdm-miR169h>mdm-miR169i>mdm-miR169j>mes-mi…	CAGCCAAGGATGACTTGCCGG	21	35.1032	37.3927	17.7663	11.3432
		ghr-miR169d	gma-miR169d	TGAGCCAAGGATGACTTGCCGGT	23	0.651567	0.34543	0.316548	0.385823
	miR169h-5p	ghr-miR169e	ata-miR169h-5p>bdi-miR169b>mes-miR169f>osa-miR169e>sbi-miR169e>sbi-miR169j>ssp-miR169>zma-miR169p-5p	TAGCCAAGGATGACTTGCCGG	21	0.0814459	0.690859	0	0.0385823
	miR169a-5p	ghr-miR169f	aly-miR169a-5p>ata-miR169g-5p>ata-miR169e-5p>ata-miR169f-5p>ath-miR169a-5p>bdi-miR169a-5p>bna-miR169a>bna-miR169b>cas-miR169a>gma-miR169b>lus-miR169g>lus-miR169l>mes-miR169g>mtr-miR169a>nta-miR169a>nta-miR169b>nta-miR169c>nta-miR169d>nta-miR169e>nta-miR169f>nta-miR169g>nta-miR169h>nta-miR169i>nta-miR169j>nta-miR169k>nta-miR169l>nta-miR169m>nta-miR169o>nta-miR169p>osa-miR169a>ptc-miR169a>ptc-miR16…	CAGCCAAGGATGACTTGCCGA	21	1.01807	0.129536	0.593527	0.0385823
	miR169o	ghr-miR169g	ptc-miR169o	AAGCCAAGGATGACTTGCCTG	21	0	0	0	0.115747
	miR169d	ghr-miR169h	bdi-miR169d>osa-miR169n>osa-miR169o>sbi-miR169i>zma-miR169o-5p	TAGCCAAGAATGACTTGCCTA	21	1.99542	1.29536	0.870507	0.231494
	miR169a	ghr-miR169i	aqc-miR169a>ata-miR169c-5p>bdi-miR169h-5p>bdi-miR169n>bna-miR169c>bna-miR169d>bna-miR169e>bna-miR169f>far-miR169>mes-miR169ab>osa-miR169f.1>osa-miR169g>ptc-miR169r>sbi-miR169c>sbi-miR169h>sbi-miR169m>sbi-miR169n>sly-miR169d>ssl-miR169>tcc-miR169d>vvi-miR169x>zma-miR169f-5p>zma-miR169g>zma-miR169h	TAGCCAAGGATGACTTGCCTA	21	0.203615	0.129536	0.079137	0.0771646
	miR169a	ghr-miR169j	cca-miR169a>nta-miR169t	TAGCCAAGGATGACTTGCCTT	21	0.0814459	9.1107	0.0395685	0
	miR169a	ghr-miR169k	lus-miR169a>lus-miR169d>ptc-miR169v>ptc-miR169w	TAGCCAAGGATGACTTGCCCA	21	0	0	0	0.385823
	miR169u	ghr-miR169l	gma-miR169u	CAGCCAAGGATGACTTGCCGT	21	0.0407229	0.99311	0.079137	0.810229
	miR169j-5p	ghr-miR169m	ata-miR169j-5p>ata-miR169b-5p>ata-miR169a-5p	TAGCCAAGGATGATTTGCCTGTG	23	0.122169	0	0	0
	miR169f-3p	ghr-miR169n	ata-miR169f-3p	GGCAAGTCCGTCCTTGGCTACA	22	0.122169	0	0	0
	miR169u-3p	ghr-miR169o	ptc-miR169u-3p	GGCAGTCTCCTTTGGCTATCC	21	0.285061	0.0863574	0.0395685	0
	miR169l-3p	ghr-miR169p	csi-miR169l-3p	AGGCAGTCTCCTTGGCTAAC	20	0.285061	0.863574	1.89929	0
10	miR170 miR171	ghr-miR479	ghr-miR479	CGTGATATTGGTTCGGCTCATC	22	0.488675	0.172715	0.316548	0.655899
		ghr-miR171a	aof-miR171a>aqc-miR171a>aqc-miR171b>aqc-miR171d>ata-miR171d-3p>ata-miR171b-3p>bdi-miR171c-3p>bdi-miR171b>bdi-miR171d-3p>bdi-miR171e>cme-miR171c>cme-miR171f>cpa-miR171a>cpa-miR171b>cpa-miR171c>cpa-miR171d>crt-miR171>csi-miR171c-3p>csi-miR171d-3p>csi-miR171f-3p>csi-miR171h-3p>csi-miR171i-3p>far-miR171>fve-miR171a>fve-miR171d>fve-miR171e>fve-miR171g>fve-miR171c-3p>gma-miR171e>gma-miR171f>gma-miR171g…	TGATTGAGCCGTGCCAATATC	21	647.25	855.284	523.649	490.073
		ghr-miR171b	aof-miR171b>fve-miR171f-3p>gma-miR171k-3p>lja-miR171d-5p>mdm-miR171j>mdm-miR171k>mdm-miR171l>mes-miR171e>nta-miR171b>pab-miR171b>pab-miR171c>ppe-miR171b>ssl-miR171b>vvi-miR171f	TTGAGCCGCGCCAATATCACT	21	355.878	318.184	268.393	272.237
		ghr-miR171c	atr-miR171b>gma-miR171c-3p>gma-miR171o-3p>gma-miR171q>mdm-miR171m>mdm-miR171n>zma-miR171f-3p	TTGAGCCGTGCCAATATCACG	21	171.24	85.8392	96.5471	106.063
		ghr-miR171d	aly-miR170-5p>aly-miR171a-5p>ath-miR170-5p>ath-miR171a-5p>cas-miR170>cas-miR171a-5p>csi-miR171f-5p>gma-miR171j-5p>sly-miR171f>stu-miR171a-5p>stu-miR171c-5p	TATTGGCCTGGTTCACTCAGA	21	34.5331	23.446	15.2339	37.8878
		ghr-miR171e	fve-miR171f-5p>gma-miR171k-5p>gma-miR171l>lja-miR171d-3p>mtr-miR171e-5p	CGATGTTGGTGAGGTTCAATC	21	16.1263	5.95866	11.9893	13.581
		ghr-miR171f	stu-miR171d-5p	AGATATTGGTGCGGTTCAATT	21	2.80988	0.561323	0.593527	0.655899
	miR171c-5p	ghr-miR171g	aly-miR171c-5p>ath-miR171c-5p>cas-miR171c-5p>fve-miR171c-5p>gma-miR171c-5p>lus-miR171d	AGATATTGGTGCGGTTCAATC	21	1.9547	0.949931	0.870507	0.771646
	miR171c-5p	ghr-miR171h	osa-miR171c-5p	GGATATTGGTGCGGTTCAATC	21	0.529398	0.0863574	0.276979	0.385823
	miR171c-5p	ghr-miR171i	zma-miR171c-5p	TATTGGTGCGGTTCAATCAGA	21	0.773736	0.474966	0.553959	0.578735
	miR171d-5p	ghr-miR171j	ppe-miR171d-5p	TGTGATATTGGTTCGGTTCATA	22	0	3.49747	0.0395685	0.0385823
	miR171i-5p	ghr-miR171k	zma-miR171i-5p	TGTTGGCACGGTTCAATCAAA	21	0.122169	0.0863574	0.0395685	0.347241
	miR171a	ghr-miR171l	lus-miR171a>lus-miR171f>mes-miR171f>mtr-miR171e-3p>ptc-miR171c>ptc-miR171d>rco-miR171g>tcc-miR171b>tcc-miR171c	AGATTGAGCCGCGCCAATATC	21	1.91398	0.64768	0.633096	0.385823
	miR171	ghr-miR171m	aly-miR171a-3p>ath-miR171a-3p>atr-miR171a>atr-miR171c>bdi-miR171a>bna-miR171f>bra-miR171e>ccl-miR171>cme-miR171e>cme-miR171a>cme-miR171g>mdm-miR171c>mdm-miR171d>mdm-miR171e>osa-miR171a>sbi-miR171g>sbi-miR171j>tcc-miR171a>vvi-miR171e>zma-miR171n-3p	TGATTGAGCCGCGCCAATATC	21	5.25326	0.302251	0.949644	2.46927
	miR171k	ghr-miR171n	ptc-miR171k	GGATTGAGCCGCGCCAATATC	21	0.0814459	0.820395	0	0
	miR171c	ghr-miR171o	mtr-miR171c	TGATTGAGCCGTGCCAATATT	21	1.26241	0.561323	1.34533	5.82593
	miR171a	ghr-miR171p	mtr-miR171a	TGATTGAGTCGTGCCAATATC	21	1.46603	1.98622	0.712233	1.27322
	miR171a	ghr-miR171q	gma-miR171a	TGAGCCGTGCCAATATCACGA	21	0.0407229	0.215893	0	0.192912
	miR171b	ghr-miR171r	smo-miR171a	TTGAGCCGTGCCAATATCACA	21	0.0407229	5.82912	0.079137	4.89995
	miR171a	ghr-miR171s	aly-miR171b-3p>aly-miR171c-3p>ata-miR171c-3p>ath-miR171b-3p>ath-miR171c-3p>bna-miR171a>bna-miR171b>bna-miR171c>bna-miR171d>bna-miR171e>bol-miR171a>bra-miR171a>bra-miR171b>bra-miR171c>bra-miR171d>cas-miR171b>cas-miR171c-3p>cme-miR171d>cme-miR171b>gma-miR171i-3p>lus-miR171i>mdm-miR171f-3p>mes-miR171b>mes-miR171c>mtr-miR171f>ptc-miR171a-3p>ptc-miR171b>rco-miR171a>rco-miR171b>sly-miR171b-3p>ssl-miR17…	TTGAGCCGTGCCAATATCACT	21	0.244338	0.0431787	0.0395685	0.115747
	miR171c	ghr-miR171t	aof-miR171c>csi-miR171e-3p>csi-miR171g-3p>ctr-miR171>fve-miR171h>mdm-miR171a>mdm-miR171b>mdm-miR171p>mes-miR171a>ppe-miR171h	TTGAGCCGCGTCAATATCTCC	21	0.0407229	49.0942	0.751801	0.540152
	miR171e	ghr-miR171u	aly-miR170-3p>ath-miR170-3p>stu-miR171c-3p	TGATTGAGCCGTGTCAATATC	21	0.570121	0.604502	0.712233	0.771646
	miR170-3p	ghr-miR171v	ppt-miR171b	TTGAGCCGCGCCAATATCACA	21	0.285061	0.129536	9.33817	0.771646
	miR171	ghr-miR171w	csi-miR171b-3p>gma-miR171b-3p>mtr-miR171h>mtr-miR171g>ppe-miR171d-3p	CGAGCCGAATCAATATCACTC	21	4.23519	3.41112	5.97484	3.35666
	miR171n	ghr-miR171x	mes-miR171d	ATGAGCCGTGCCAATATCACG	21	0.610844	0.0863574	0.079137	0
11	miR172	ghr-miR172	bdi-miR172d>ghr-miR172>mtr-miR172a	AGAATCCTGATGATGCTGCAG	21	0.0407229	0	0	0
		ghr-miR172a	gra-miR172a	GCGGCATTATCAAGATTCACA	21	0.0407229	0	0.0395685	0.0385823
		ghr-miR172b	gra-miR172b	GCAGCATTATCAAGATTCACA	21	0.0407229	0.0431787	0	0.0771646
		ghr-miR172c	eun-miR172a-5p	CAGGTGTAGCATCATCAAGAT	21	3.42073	2.0294	4.3921	2.19919
	miR172c-5p	ghr-miR172d	ppe-miR172a-5p	GTAGCATCATCAAGATTCACA	21	18.8954	4.49058	13.8885	5.05428
	miR172a-5p	ghr-miR172e	eun-miR172c-5p>mtr-miR172c-5p	GTAGCATCATCAAGATTCACG	21	1.38458	0.34543	0	0
	miR172b-5p	ghr-miR172f	ata-miR172b-5p>bdi-miR172a-5p	GCAGCACCACCAAGATTCACA	21	0.244338	0	0	0
	miR172c-3p	ghr-miR172g	aly-miR172c-3p>aly-miR172d-3p>aly-miR172f-3p>ath-miR172c>ath-miR172d-3p>bna-miR172d>bra-miR172c-3p>cme-miR172e>lja-miR172a>mdm-miR172m>mdm-miR172n>mdm-miR172o>nta-miR172a>sly-miR172c	AGAATCTTGATGATGCTGCAG	21	0.244338	0.215893	0.316548	0
	miR172a-3p	ghr-miR172h	aly-miR172a-3p>aly-miR172b-3p>aof-miR172>aqc-miR172a>ata-miR172b-3p>ath-miR172a>ath-miR172b-3p>bdi-miR172a-3p>bna-miR172a>bol-miR172a>bol-miR172b>bra-miR172a>bra-miR172b-3p>cas-miR172a-3p>cas-miR172b>cca-miR172>cme-miR172b>cme-miR172c>csi-miR172b-3p>dpr-miR172a>dpr-miR172b>egu-miR172a>egu-miR172b>egu-miR172c>eun-miR172a-3p>eun-miR172b-3p>eun-miR172c-3p>fve-miR172b>fve-miR172c>fve-miR172a>gma-miR1…	AGAATCTTGATGATGCTGCAT	21	7.24868	3.2384	15.1547	0.578735
	miR172k	ghr-miR172i	gma-miR172k	TGAATCTTGATGATGCTGCAT	21	0.447952	0.474966	0.989212	0.270076
12	miR319	ghr-miR319a	aau-miR319>aly-miR319a-3p>aly-miR319b-3p>amg-miR319>aof-miR319a>aqc-miR319>ath-miR319a>ath-miR319b>bra-miR319-3p>cca-miR319>gma-miR319h>gma-miR319j>gma-miR319k>gma-miR319m>hbr-miR319>lus-miR319a>mdm-miR319a>mdm-miR319b-3p>mes-miR319a>mes-miR319b>mes-miR319c>mes-miR319d>mes-miR319e>mtr-miR319d-3p>nta-miR319a>nta-miR319b>rco-miR319a>rco-miR319b>rco-miR319c>sly-miR319b>stu-miR319a-3p>tae-miR319>vun-…	TTGGACTGAAGGGAGCTCCCT	21	634.056	1548.26	1377.97	17.555
		ghr-miR319b	aly-miR319c-3p>aly-miR319d-3p>ath-miR319c>mes-miR319g>pvu-miR319c>rco-miR319d>sly-miR319c-3p	TTGGACTGAAGGGAGCTCCTT	21	206.099	130.097	149.529	32.4477
		ghr-miR319c	mtr-miR319c-3p>vvi-miR319g	TTGGACTGAAGGGAGCTCCCA	21	452.921	0.604502	0.474822	0.0385823
		ghr-miR319d	cpa-miR319>mes-miR319f	ATTGGACTGAAGGGAGCTCC	20	10.6694	4.23151	2.80936	2.43069
		ghr-miR319e	mdm-miR319b-5p>mdm-miR319e>mdm-miR319f>mdm-miR319g	GAGCTTTCTTCAGTCCACTC	20	3.58362	1.209	3.44246	0.462988
	miR319a-5p	ghr-miR319f	mtr-miR319a-5p	AGAGCTTCCTTCAGTCCACTC	21	0.814459	0.604502	1.93886	0.540152
	miR319c-5p	ghr-miR319g	sly-miR319c-5p	AGAGCTTCCTTCAGCCCACTC	21	0.529398	0.172715	0.395685	0.0385823
	miR319b	ghr-miR319h	ppe-miR319b	TAGCTGCCGAGTCATTCATCCA	22	0.203615	0.172715	0.079137	0.655899
	miR319-5p	ghr-miR319i	ata-miR319-5p	AGCTGCCGATTCATTCATTCA	21	0.0407229	0	0	0.231494
	miR319b	ghr-miR319j	aof-miR319b>atr-miR319b>atr-miR319d>atr-miR319e>cas-miR319c>csi-miR159d>fve-miR319>tcc-miR319>vvi-miR319e	TTTGGACTGAAGGGAGCTCCT	21	0.0407229	2.28847	0.118705	0.0385823
	miR319i	ghr-miR319k	ptc-miR319i	TTGGGCTGAAGGGAGCTCCC	20	0.203615	0.0431787	0.0395685	0.0385823
	miR319b-3p	ghr-miR319l	bdi-miR319b-3p	TTGGACTGAAGGGTGCTCCCT	21	1.09952	0.0863574	0.197842	0
	miR319-3p	ghr-miR319m	ata-miR319-3p>osa-miR319a-3p	ACTGGATGACGCGGGAGCTAA	21	0.122169	0	0	0
13	miR390	ghr-miR390a	aly-miR390a-5p>aly-miR390b-5p>aof-miR390>ata-miR390-5p>ath-miR390a-5p>ath-miR390b-5p>atr-miR390.2>bdi-miR390a-5p>bna-miR390a>bna-miR390b>bna-miR390c>bra-miR390-5p>cas-miR390a-5p>cas-miR390b>cme-miR390b>cme-miR390d>cme-miR390a>cme-miR390c>cpa-miR390a>cpa-miR390b>csi-miR390a-5p>fve-miR390a>fve-miR390b>ghr-miR390a>ghr-miR390b>ghr-miR390c>gma-miR390a-5p>gma-miR390f>gma-miR390g>hex-miR390a>hex-miR390b…	AAGCTCAGGAGGGATAGCGCC	21	234.89	148.578	205.163	369.966
		ghr-miR390d	aly-miR390a-3p>ath-miR390a-3p>cas-miR390a-3p>csi-miR390a-3p>lja-miR390a-3p>lja-miR390b-3p>sly-miR390b-3p	CGCTATCCATCCTGAGTTTCA	21	51.596	52.5053	44.198	60.3427
	miR390	ghr-miR390e	cca-miR390	AAGCTCAGGAGGGATAGCGTC	21	0.0814459	0.0863574	0.0395685	0.655899
	miR390b-5p	ghr-miR390f	gma-miR390b-5p>gma-miR390d>nta-miR390a>sly-miR390a-5p>stu-miR390-5p	AAGCTCAGGAGGGATAGCACC	21	0.325784	0.172715	0.356116	0.540152
	miR390b-3p	ghr-miR390g	aly-miR390b-3p	CGCTATCCATCCTGAGTTCCA	21	0	0.0431787	0.0395685	1.77479
	miR390d-3p	ghr-miR390h	ptc-miR390d-3p>sly-miR390a-3p	CGCTATCCATCCTGAGTTTTA	21	0.122169	0.0431787	0.0395685	0.0771646
14	miR393	ghr-miR393a	bdi-miR393a>bdi-miR393b-5p>bna-miR393>cme-miR393a>cme-miR393b>cme-miR393c>csi-miR393c-5p>fve-miR393a>gma-miR393a>lus-miR393a>lus-miR393b>lus-miR393c>lus-miR393d>mes-miR393a>mtr-miR393a>mtr-miR393b-5p>osa-miR393a>ppe-miR393b>ptc-miR393a-5p>ptc-miR393b-5p>ptc-miR393c>rco-miR393>sbi-miR393a>sbi-miR393b>tcc-miR393b>vca-miR393-5p>vvi-miR393b>vvi-miR393a	TCCAAAGGGATCGCATTGATCT	22	20.8501	28.6707	8.82377	2.6236
		ghr-miR393b	aly-miR393a-5p>aly-miR393b-5p>ath-miR393a-5p>ath-miR393b-5p>atr-miR393>cas-miR393-5p>cpa-miR393>gma-miR393c-5p>gma-miR393d>gma-miR393e>gma-miR393f>gma-miR393g>htu-miR393a>htu-miR393b>htu-miR393c>mes-miR393b>stu-miR393-5p>tcc-miR393a>zma-miR393b-5p	ATCCAAAGGGATCGCATTGATC	22	3.74651	0.518144	0.870507	0.694482
	miR393a	ghr-miR393c	aof-miR393a	TCCAAAGGGATCGCATTGATTC	22	0.325784	2.11576	0.197842	0.270076
	miR393b-3p	ghr-miR393d	csi-miR393b-3p	TCATGCGATCCCTTCGGAATT	21	0.244338	0.215893	0.158274	0
	miR393c-3p	ghr-miR393e	csi-miR393c-3p>gma-miR393c-3p>mdm-miR393g>mdm-miR393h>ptc-miR393a-3p>ptc-miR393b-3p	ATCATGCTATCCCTTTGGATT	21	1.09952	0.777216	1.06835	0.154329
15	miR394	ghr-miR394a	ahy-miR394>aly-miR394a-5p>aly-miR394b-5p>aof-miR394>ata-miR394-5p>ath-miR394a>ath-miR394b-5p>atr-miR394>bdi-miR394>bna-miR394a>bna-miR394b>cca-miR394>cme-miR394b>cme-miR394a>cpa-miR394a>cpa-miR394b>csi-miR394a>csi-miR394b-5p>fve-miR394>ghr-miR394b>ghr-miR394a>gma-miR394b-5p>gma-miR394a-5p>gma-miR394c-5p>gma-miR394d>gma-miR394e>gma-miR394f>gma-miR394g>lus-miR394a>lus-miR394b>mdm-miR394a>mdm-miR394…	TTGGCATTCTGTCCACCTCC	20	7.28941	57.1686	41.2304	0.771646
16	miR395	ghr-miR395a	sly-miR395a>sly-miR395b	CTGAAGTGTTTGGGGGAACTCC	22	107.509	101.902	87.3277	75.2355
	miR395a-3p	ghr-miR395b	ppe-miR395a-3p>ppe-miR395b-3p	CTGAAGTGTTTGGGGGGACCC	21	0	0.518144	0.0395685	0
	miR395b-3p	ghr-miR395c	aly-miR395b-3p>aly-miR395f-3p>aly-miR395h-3p>ath-miR395b>ath-miR395c>ath-miR395f>bna-miR395d>bna-miR395e>bna-miR395f>cas-miR395b>cas-miR395c-3p	CTGAAGTGTTTGGGGGGACTC	21	0.244338	0.129536	0.0395685	0.0771646
	miR395-3p	ghr-miR395d	eun-miR395-3p>gma-miR395i>gma-miR395j>gma-miR395k>gma-miR395l>gma-miR395m>mtr-miR395a>mtr-miR395c>mtr-miR395d>mtr-miR395e>mtr-miR395f>mtr-miR395i>mtr-miR395j>mtr-miR395l>mtr-miR395m>mtr-miR395n>mtr-miR395o>sbi-miR395f	ATGAAGTGTTTGGGGGAACTC	21	0.0407229	1.03629	0.158274	0.0385823
	miR395b	ghr-miR395e	cme-miR395b>cme-miR395c>mtr-miR395g	TTGAAGTGTTTGGGGGAACTC	21	0.122169	0.0431787	0	0
	miR395b	ghr-miR395f	osa-miR395b>osa-miR395d>osa-miR395e>osa-miR395g>osa-miR395h>osa-miR395i>osa-miR395j>osa-miR395k>osa-miR395l>osa-miR395s>osa-miR395m>osa-miR395n>osa-miR395p>osa-miR395q>osa-miR395r>osa-miR395y>sbi-miR395b>sbi-miR395a>sbi-miR395d>sbi-miR395e>sbi-miR395c>sbi-miR395g>sbi-miR395h>sbi-miR395i>sbi-miR395j>tae-miR395a>zma-miR395b-3p>zma-miR395a-3p>zma-miR395d-3p>zma-miR395e-3p>zma-miR395f-3p>zma-miR395g-…	GTGAAGTGTTTGGGGGAACTC	21	0.733013	0.0431787	0.633096	0.462988
17	miR396	ghr-miR396a	aly-miR396b-5p>ama-miR396-5p>aqc-miR396b>ata-miR396c-5p>ath-miR396b-5p>atr-miR396b>atr-miR396c>atr-miR396e>bcy-miR396b>bdi-miR396e-5p>bgy-miR396b>bna-miR396a>bra-miR396-5p>cas-miR396b>cca-miR396a-5p>ccl-miR396>cme-miR396a>cme-miR396c>cme-miR396d>csi-miR396f-5p>fve-miR396b-5p>gma-miR396b-5p>gma-miR396c>gma-miR396k-5p>lus-miR396b>lus-miR396e>mdm-miR396c>mdm-miR396d>mdm-miR396e>mes-miR396c>mes-miR39…	TTCCACAGCTTTCTTGAACTT	21	254.315	227.638	450.646	122.306
		ghr-miR396b	aly-miR396a-3p>ath-miR396a-3p>csi-miR396b-3p>eun-miR396a-3p>fve-miR396a-3p>fve-miR396c-3p>gma-miR396i-3p>mtr-miR396b-3p>sly-miR396a-3p	GTTCAATAAAGCTGTGGGAAG	21	32.2118	49.051	118.547	111.271
		ghr-miR396c	csi-miR396f-3p>gma-miR396b-3p>gma-miR396k-3p>mtr-miR396a-3p	GCTCAAGAAAGCTGTGGGAGA	21	27.5287	41.4515	70.3528	31.1745
		ghr-miR396d	gma-miR396e	TTCCACAGCTTTCTTGAACTGT	22	18.2032	19.1713	28.5289	21.4132
		ghr-miR396e	pab-miR396b>pab-miR396c>pab-miR396i>pab-miR396j>pab-miR396k>pab-miR396l>pab-miR396m>pab-miR396n>pab-miR396o>pab-miR396p>pab-miR396q>pab-miR396r>pab-miR396s>pab-miR396t>ptc-miR396g-5p>tcc-miR396d	TTCCACGGCTTTCTTGAACTT	21	8.42965	5.39734	4.58995	18.1723
		ghr-miR396f	pab-miR396a-5p>vvi-miR396a	TTCCACAGCTTTCTTGAACTA	21	7.73736	13.3854	0	1.19605
	miR396d	ghr-miR396g	sbi-miR396d	CTCCACAGGCTTTCTTGAACTG	22	1.09952	0	0	0
	miR396b	ghr-miR396h	cca-miR396b>lus-miR396d>zma-miR396g-5p>zma-miR396h	TCCCACAGCTTTATTGAACTG	21	0.0814459	0.215893	0.118705	0.115747
	miR396a	ghr-miR396i	mdm-miR396a	TTCCACAGCTTTCTTGAACAG	21	0	0	1.10792	0
	miR396a	ghr-miR396j	ppe-miR396a	TTCCACAGCTTTCTTGAACGT	21	0	0.0863574	0.0395685	0.192912
	miR396g-3p	ghr-miR396k	zma-miR396g-3p	GTTCAAGAAAGCTGTGGAAGA	21	0.0407229	0.64768	1.42447	0.50157
	miR396e-3p	ghr-miR396l	ata-miR396e-3p>bdi-miR396d-3p>bdi-miR396c-3p>vca-miR396-3p>zma-miR396b-3p>zma-miR396a-3p	GTTCAATAAAGCTGTGGGAAA	21	0.733013	1.81351	2.76979	3.51099
	miR396b-3p	ghr-miR396m	aly-miR396b-3p>ath-miR396b-3p>bra-miR396-3p	GCTCAAGAAAGCTGTGGGAAA	21	3.09494	2.33165	2.80936	2.54643
18	miR397	ghr-miR397a	bdi-miR397b-5p>lus-miR397a	ATTGAGTGCAGCGTTGATGAA	21	1.0588	1.51125	3.60073	0.578735
	miR397a-5p	ghr-miR397b	aly-miR397a-5p>aly-miR397b-5p>ath-miR397a>bdi-miR397a>cas-miR397>cme-miR397>csi-miR397-5p>fve-miR397>gma-miR397a>gma-miR397b-5p>lus-miR397b>mes-miR397b>mtr-miR397-5p>osa-miR397a>ppe-miR397>ptc-miR397a>rco-miR397>sbi-miR397-5p>ssl-miR397>tcc-miR397>vca-miR397-5p>vvi-miR397a	TCATTGAGTGCAGCGTTGATG	21	1.14024	0.431787	1.46403	0.192912
19	miR398	ghr-miR398	aly-miR398a-3p>aqc-miR398a>ath-miR398a-3p>bol-miR398a-3p>cme-miR398b>csi-miR398a-3p>ghr-miR398>gma-miR398a>gma-miR398b-3p>gra-miR398>mdm-miR398a>mtr-miR398a-3p>osa-miR398a>ptc-miR398a>rco-miR398a>tcc-miR398b>vvi-miR398a	TGTGTTCTCAGGTCACCCCTT	21	64.3422	3.62701	22.4353	1.35038
		ghr-miR398a	aof-miR398>aqc-miR398b>bdi-miR398a>cca-miR398>cme-miR398a>csi-miR398b-3p>gma-miR398c>gma-miR398d>lus-miR398a>mdm-miR398b>mdm-miR398c>mes-miR398>mtr-miR398b>mtr-miR398c>nta-miR398>osa-miR398b>ppe-miR398a-3p>ptc-miR398b>ptc-miR398c-3p>rco-miR398b>tcc-miR398a>vvi-miR398b>vvi-miR398c	TGTGTTCTCAGGTCGCCCCTG	21	829.119	99.9155	202.076	266.449
		ghr-miR398b	atr-miR398	TGTGTTCCCAGGTCGCCCCTG	21	0.0814459	0	0.197842	0
	miR398f-3p	ghr-miR398c	ata-miR398f-3p>ata-miR398g-3p>sbi-miR398>tae-miR398>zma-miR398a-3p>zma-miR398b-3p	TGTGTTCTCAGGTCGCCCCCG	21	1.34386	0.0863574	0.118705	0.270076
	miR398b	ghr-miR398d	ppe-miR398b	CGTGTTCTCAGGTCGCCCCTG	21	0.285061	1.25218	0.118705	0.0385823
	miR398f	ghr-miR398e	lus-miR398f	GGTGTTCTCAGGTCGCCCCTG	21	0.366506	0	0.079137	1.7362
	miR398b-3p	ghr-miR398f	aly-miR398b-3p>ath-miR398b-3p>ath-miR398c-3p>bra-miR398-3p	TGTGTTCTCAGGTCACCCCTG	21	4.27591	0.474966	1.58274	0.231494
20	miR399	ghr-miR399a	ghr-miR399a>ghr-miR399b	CGCCAATGGAGATTTGTCCGG	21	0.0407229	0	0	0
		ghr-miR399d	aly-miR399f-3p>ath-miR399a>cca-miR399>ghr-miR399d>gma-miR399j>gma-miR399k>mtr-miR399c>mtr-miR399h>mtr-miR399i	TGCCAAAGGAGATTTGCCCTG	21	5.74193	3.41112	2.92807	3.74248
		ghr-miR399e	aly-miR399d-3p>aly-miR399g-3p>aly-miR399i-3p>ath-miR399d>cme-miR399a>ghr-miR399e>hvu-miR399>ptc-miR399a>tcc-miR399h	TGCCAAAGGAGATTTGCCCCG	21	2.19904	1.68397	1.26619	1.0803
		ghr-miR399f	aly-miR399a-3p>aly-miR399h-3p>ath-miR399f>bdi-miR399d>bna-miR399a>bna-miR399b>cme-miR399c>csi-miR399a-3p>csi-miR399e-3p>lus-miR399a>lus-miR399c>lus-miR399e>mes-miR399b>mes-miR399c>mes-miR399d>mes-miR399g>ptc-miR399b>rco-miR399b>rco-miR399c>tcc-miR399b>tcc-miR399d>vvi-miR399e	TGCCAAAGGAGATTTGCCCGG	21	11.321	7.9017	3.36332	5.74877
	miR399a	ghr-miR399g	ppe-miR399a	CGCCAAAGGAGAGTTGCCCTT	21	1.34386	13.1695	0.633096	1.58188
	miR399f-3p	ghr-miR399h	csi-miR399f-3p>tcc-miR399e	CGCCAAAGGAGAATTGCCCTG	21	1.75109	1.38172	0.910075	2.31494
	miR399b-3p	ghr-miR399i	ata-miR399b-3p>ata-miR399a-3p>bdi-miR399b>bdi-miR399c>csi-miR399c-3p>gma-miR399i>lus-miR399b>lus-miR399d>mdm-miR399a>mdm-miR399b>mdm-miR399c>mes-miR399a>osa-miR399a>osa-miR399b>osa-miR399c>ptc-miR399f>ptc-miR399g>sbi-miR399a>sbi-miR399c>sbi-miR399h>sbi-miR399j>tcc-miR399g>vun-miR399b>vvi-miR399a>vvi-miR399h>zma-miR399a-3p>zma-miR399c-3p>zma-miR399h-3p	TGCCAAAGGAGAATTGCCCTG	21	3.50217	10.7515	1.93886	3.7039
	miR399a-3p	ghr-miR399j	pab-miR399b>pab-miR399c>tcc-miR399a>vvi-miR399i	CGCCAAAGGAGAGTTGCCCTG	21	0	0.64768	0.0395685	0.0385823
	miR399d	ghr-miR399k	gma-miR399d>gma-miR399e>gma-miR399f>gma-miR399g>lus-miR399f>lus-miR399g>mtr-miR399a>mtr-miR399e>mtr-miR399f>mtr-miR399g>mtr-miR399s-3p>mtr-miR399t-3p>osa-miR399e>osa-miR399f>osa-miR399g>rco-miR399e>sbi-miR399e>sbi-miR399f	TGCCAAAGGAGATTTGCCCAG	21	0.122169	0	0	0
	miR399b-3p	ghr-miR399l	aly-miR399b-3p>aly-miR399c-3p>aof-miR399a>ath-miR399b>ath-miR399c-3p>csi-miR399d-3p>fve-miR399a>gma-miR399a>gma-miR399b>gma-miR399c>gma-miR399h>mdm-miR399i>mdm-miR399j>mes-miR399f>mtr-miR399l>mtr-miR399p>osa-miR399d>pab-miR399d>pvu-miR399a>rco-miR399a>sbi-miR399d>sbi-miR399i>tcc-miR399i>vun-miR399a>vvi-miR399b>vvi-miR399c>zma-miR399e-3p>zma-miR399i-3p>zma-miR399j-3p	TGCCAAAGGAGAGTTGCCCTG	21	6.3935	5.00873	4.74822	6.9834
	miR399	ghr-miR399m	aqc-miR399>cme-miR399b>csi-miR399b-3p>mdm-miR399d>osa-miR399j>ptc-miR399i>sly-miR399>stu-miR399i-3p	TGCCAAAGGAGAGTTGCCCTA	21	0.570121	1.03629	0	0
	miR399c	ghr-miR399n	ppe-miR399c>ppe-miR399d>ppe-miR399e>ppe-miR399f>ppe-miR399g>ppe-miR399h>ppe-miR399i>ppe-miR399j>ppe-miR399k>ppe-miR399l	TGCCAAAGAAGAGTTGCCCTA	21	0	3.02251	0.118705	0
	miR399d	ghr-miR399o	cme-miR399d>cme-miR399e>mdm-miR399k	TGCCAAAGGAGAGTTGCCCTT	21	0.895905	0.820395	1.30576	1.62046
	miR399	ghr-miR399p	gra-miR399	GGGCACCTCTCACTTAGGCAGG	22	0.203615	0.172715	0	0.154329
	miR399b-5p	ghr-miR399q	csi-miR399b-5p	AGGGCTTCTCTCCTTTGGCAG	21	0	0.129536	0.0395685	0
21	miR403	ghr-miR403a	aly-miR403a-3p>aly-miR403b-3p>ath-miR403-3p>bna-miR403>bra-miR403-3p>csi-miR403a-3p>csi-miR403b-3p>har-miR403a>hpe-miR403a>htu-miR403a>htu-miR403b>htu-miR403c>htu-miR403d>htu-miR403e>mdm-miR403a>mdm-miR403b>mes-miR403a>mes-miR403b>ppe-miR403>ptc-miR403a>ptc-miR403b>ptc-miR403c-3p>ptc-miR403d>rco-miR403a>rco-miR403b>tcc-miR403a>tcc-miR403b>vvi-miR403a>vvi-miR403b>vvi-miR403c>vvi-miR403d>vvi-miR403…	TTAGATTCACGCACAAACTCG	21	21.0945	25.0005	22.9497	9.52983
	miR403a	ghr-miR403b	gma-miR403a>gma-miR403b	TTAGATTCACGCACAAACTTG	21	0.0814459	0.172715	0.118705	0
22	miR408	ghr-miR408a	ahy-miR408-3p>aly-miR408-3p>ath-miR408-3p>cas-miR408>cme-miR408>csi-miR408-3p>gma-miR408a-3p>gma-miR408b-3p>gma-miR408c-3p>lus-miR408a>mdm-miR408a>mes-miR408>mtr-miR408-3p>pta-miR408>ptc-miR408-3p>vun-miR408>vvi-miR408	ATGCACTGCCTCTTCCCTGGC	21	38.1167	15.1557	22.831	32.6406
	miR408-3p	ghr-miR408b	bdi-miR408-3p>cpa-miR408>dpr-miR408>osa-miR408-3p>rco-miR408>sbi-miR408>sof-miR408a>sof-miR408b>sof-miR408c>sof-miR408d>ssp-miR408d>ssp-miR408a>tae-miR408>zma-miR408a>zma-miR408b-3p	CTGCACTGCCTCTTCCCTGGC	21	0.733013	0	0.949644	0.0385823
23	miR477	ghr-miR477a	gra-miR477	CGAAGTCTTGGAAGAGAGTAA	21	0.203615	0.129536	0.237411	0.154329
		ghr-miR477b	nta-miR477a	ACTCTCCCTCAAGGGCTTCTG	21	2.15832	1.07947	1.42447	0
	miR477a	ghr-miR477c	fve-miR477a	ACTCTCCCTCAAGGGCTTCTC	21	0	0.259072	0.0395685	0
	miR477a	ghr-miR477d	csi-miR477e-5p>lja-miR477-5p	ACTCTCCCTCAAGGGCTTCTGA	22	0	0.0863574	0	0.308659
	miR477e-5p	ghr-miR477e	ppe-miR477-5p	ACTCTCCCTCAAAGGCTTCTAG	22	0	0.518144	0	0
	miR477-5p	ghr-miR477f	ppe-miR477a-5p>ppe-miR477b-5p	TCCCTCAAGGGCTCCCAATATT	22	0	0.431787	0	0
	miR477	ghr-miR477g	ppe-miR477a-3p>ppe-miR477b-3p	GTTGGGGGCTCTTTTGGGACG	21	0	4.83601	0.672664	0.308659
24	miR482	ghr-miR482a	ghr-miR482a>sly-miR482e-3p	TCTTTCCTACTCCTCCCATACC	22	53.9579	10.8379	48.9462	83.3764
		ghr-miR482b	ghr-miR482b	TCTTGCCTACTCCACCCATGCC	22	1045.52	912.711	429.239	2748.03
		ghr-miR482c	gra-miR482	TCTTTCCAATTCCTCCCATTCC	22	27.2029	7.68581	27.7375	8.02512
		ghr-miR482d	gra-miR482c	TTCCCAAAACCTCCAATTCCAA	22	300.006	135.192	404.509	185.349
	miR482a	ghr-miR482e	gra-miR482d	TTTCCTATGCCCCCCATTCCAC	22	482.282	293.399	828.406	244.535
		ghr-miR482f	pab-miR482c>pde-miR482a>vvi-miR482	TCTTTCCTACTCCTCCCATTCC	22	63.2835	26.339	96.1514	68.6379
	miR482a-3p	ghr-miR482g	ppe-miR482a-3p	TTTCCGAAACCTCCCATTCCAA	22	0	3.02251	0.079137	0.115747
	miR482c	ghr-miR482h	ppe-miR482b-3p	CTTCCCAAACCTCCCATTCCTA	22	0	150.348	3.67987	2.31494
	miR482f	ghr-miR482i	ppe-miR482f	TCTTTCCTACTCCACCCATTCC	22	0.0407229	59.5002	1.30576	0.655899
	miR482c-3p	ghr-miR482j	ppe-miR482c-3p	TTCCCAAGCCCGCCCATTCCAA	22	0	80.1828	1.22662	0.925976
	miR482a-3p	ghr-miR482k	mdm-miR482a-3p	TTCCCAAGCCCGCCCATTCCTA	22	0	0.172715	0	0
	miR482d-3p	ghr-miR482l	ppe-miR482d-3p	CCTCCCATGCCACGCATTTCTA	22	0	0.561323	0	0
	miR482d-3p	ghr-miR482m	csi-miR482d-3p	TCCCTACTCCACCCATGCCATA	22	0	0	0.079137	0.50157
	miR482e	ghr-miR482n	ppe-miR482e	TTGCCTATTCCTCCCATGCCAA	22	0	5.48369	0.0395685	0
	miR482	ghr-miR482o	gso-miR2218>pvu-miR2118>vun-miR2118	TTGCCGATTCCACCCATTCCTA	22	0.203615	0.259072	0.356116	0.154329
	miR482c-5p	ghr-miR482p	ppe-miR482c-5p	GGAATGGGCTGTTTGGGATG	20	0	2.89297	0.079137	0.154329
	miR482d-5p	ghr-miR482q	ppe-miR482d-5p	GAGATGGGTGGCTGGGAAGGA	21	0	4.10198	0.118705	0.0771646
	miR482a-5p	ghr-miR482r	ppe-miR482a-5p	GGGTGAGAGGTTGCCGGAAAGA	22	0	0.129536	0.0395685	0
25	miR530	ghr-miR530a	gra-miR530a	AGGTGCAGATGCAGTTGCAGG	21	1.14024	1.89986	1.42447	0.192912
	miR530b	ghr-miR530b	gra-miR530b	AGGTGCAGGTGCAGGCGCAGC	21	0.69229	1.03629	2.09713	0.462988
	miR530b	ghr-miR530c	mes-miR530b	TGCATTTGCACCTGCACCTTA	21	0.325784	0.0863574	0.474822	0.115747
26	miR535	ghr-miR535a	mes-miR535a	TGACAACGAGAGAGAGCACGT	21	3033.7	1486.21	3184.95	7830.4
	miR535	ghr-miR535b	aof-miR535>atr-miR535>cpa-miR535>eun-miR535a-5p>eun-miR535b-5p>mdm-miR535a>osa-miR535-5p>pab-miR535e>pab-miR535a>pab-miR535c>pab-miR535d>ppe-miR535a>ppt-miR535a>ppt-miR535b>ppt-miR535c>ppt-miR535d>rco-miR535>vvi-miR535a>vvi-miR535b>vvi-miR535c	TGACAACGAGAGAGAGCACGC	21	1.87326	24.3528	8.50723	6.86765
	miR535	ghr-miR535c	tcc-miR535	TGACAACGATAGAGAGCACGC	21	0.0407229	0.215893	0.237411	0.385823
	miR535b	ghr-miR535d	mes-miR535b	TGACAACGAGAGAGAGCACGG	21	0.855182	2.24529	1.22662	0.308659
	miR535d	ghr-miR535e	mdm-miR535d>ppe-miR535b	TGACGACGAGAGAGAGCACGC	21	0	77.5921	1.3849	1.15747
	miR535c	ghr-miR535f	mes-miR535c	TTGACGACGAGAGAGAGCACA	21	0	0.820395	0	0
	miR535a	ghr-miR535g	csi-miR535a>csi-miR535b-5p>csi-miR535c-5p>csi-miR535d-5p>csi-miR535e-5p>csi-miR535f-5p	TGACAATGAGAGAGAGCACAC	21	0.122169	0.172715	0.356116	0.308659
27	miR827	ghr-miR827a	aof-miR827>csi-miR827>fve-miR827>ghr-miR827a>ghr-miR827b>ghr-miR827c>mes-miR827>ppe-miR827>tcc-miR827	TTAGATGACCATCAACAAACA	21	8.59254	4.53376	7.99284	0.810229
		ghr-miR827b	gra-miR827b	TTTGTTTATGGTCATCTAAGC	21	49.7227	18.61	15.3526	6.52041
	miR827-3p	ghr-miR827c	aly-miR827-3p>cas-miR827a	TTAGATGACCATCAACAAACG	21	0	0.129536	0.118705	0
	miR827-3p	ghr-miR827d	bdi-miR827-3p>osa-miR827>ssp-miR827>zma-miR827-3p	TTAGATGACCATCAGCAAACA	21	0.366506	0	0	0
28	miR828	ghr-miR828	cme-miR828>gma-miR828a>gma-miR828b>mdm-miR828a>mdm-miR828b>mes-miR828a>mes-miR828b>ppe-miR828-5p>ptc-miR828a>ptc-miR828b-5p>ssl-miR828>vvi-miR828a	TCTTGCTCAAATGAGTATTCCA	22	3.82796	0.431787	1.78058	0.154329
29	miR858	ghr-miR858a	ath-miR858b>pab-miR858b	TTCGTTGTCTGTTCGACCTTG	21	254.885	39.9403	47.7592	174.662
	miR858	ghr-miR858b	mdm-miR858	TTCGTTGTCTGTTCGACCTGA	21	0.0814459	474.188	50.0541	39.2382
	miR858-3p	ghr-miR858c	csi-miR858-3p>ppe-miR858	CTCGTTGTCTGTTCGACCTTG	21	0.895905	0.388608	0.158274	0.50157
	miR858a	ghr-miR858d	pab-miR858a	TTCGTTGTCTGTTCGACCCTG	21	0.0814459	1.33854	0.0395685	0.0385823
30	miR1446	ghr-miR1446	gra-miR1446	AACTCTCTCCCTCAAAGGCTA	21	0.203615	0	0.435253	0
31	miR1511	ghr-miR1511	ppe-miR1511-3p	ACCTGGCTCTGATACCATAAC	21	0	8.24713	0.118705	0.0771646
32	miR2111	ghr-miR2111a	aly-miR2111a-5p>aly-miR2111b-5p>aly-miR2111c-5p>ath-miR2111a-5p>ath-miR2111b-5p>bna-miR2111b-5p>bna-miR2111a-5p>bna-miR2111d>bra-miR2111a-5p>bra-miR2111b-5p>cme-miR2111a>cme-miR2111b>gma-miR2111b>gma-miR2111c>gma-miR2111e>gma-miR2111f>lja-miR2111-5p>mdm-miR2111a>mdm-miR2111b>mes-miR2111a>mes-miR2111b>mtr-miR2111c>mtr-miR2111d-5p>mtr-miR2111e-5p>mtr-miR2111g-5p>mtr-miR2111h>mtr-miR2111i>mtr-miR211…	TAATCTGCATCCTGAGGTTTA	21	1.34386	1.29536	0.672664	0.925976
	miR2111-5p	ghr-miR2111b	csi-miR2111-5p>ptc-miR2111a>ptc-miR2111b	TAATCTGCATCCTGAGGTTTG	21	3.42073	0.734038	2.45325	0.308659
33	miR2947	ghr-miR2947	gar-miR2947	TATACCGTGCCCATGACTGTAG	22	1227.23	943.929	880.36	1349.46
34	miR2948	ghr-miR2948-5p	ghr-miR2948-5p	TGTGGGAGAGTTGGGCAAGAAT	22	26.3885	71.0289	64.7341	59.9955
35	miR2949	ghr-miR2949-3p	ghr-miR2949a-3p	TGCAAATCCAGTCAAAAGTTA	21	12.9499	9.62885	18.4785	10.803
	miR2949a-5p	ghr-miR2949-5p	ghr-miR2949a-5p	ACTTTTGAACTGGATTTGCCGA	22	2787.89	3870.8	2861.24	4187.18
	miR2949b	ghr-miR2949b	ghr-miR2949b>ghr-miR2949c	TCTTTTGAACTGGATTTGCCGA	22	4.64242	4.27469	5.97484	21.9919
36	miR2950	ghr-miR2950	ghr-miR2950	TGGTGTGCAGGGGGTGGAATA	21	57.908	102.463	227.123	112.969
		ghr-miR2950a	atr-miR2950>mes-miR2950>vvi-miR2950-5p	TTCCATCTCTTGCACACTGGA	21	56.5234	23.9642	63.7053	42.402
	miR2950a	ghr-miR2950b	pab-miR2950a>pab-miR2950b	TTCCATCTCTTGCACACTGAG	21	0.162892	0	0.158274	0.385823
37	miR3267	ghr-miR3276	gra-miR3267	TCTGTCGCAGGGGAGATGGCTG	22	11.0766	13.6013	16.1044	9.64558
38	miR3476	ghr-miR3476-5p	ghr-miR3476-5p	TGAACTGGGTTTGTTGGCTGC	21	254.803	436.925	405.617	367.535
		ghr-miR3476-3p	ghr-miR3476-3p	AGCCAACAACATCAGTTCTAA	21	3.25784	1.72715	2.84893	0.50157
	miR3476-5p	ghr-miR3476a	gra-miR3476	TCGGACTGGATTTGTTGACAA	21	245.641	254.582	267.8	183.652
39	miR4995	ghr-miR4995	gma-miR4995	AGGCAGTGGCTTGGTTAAGGG	21	0.203615	0.431787	0.553959	1.50471
40	miR5141	ghr-miR5141	rgl-miR5141	AGACCCGACGCGACTGACAGATAA	24	0.122169	0.129536	0.0395685	0.231494
41	miR5207	ghr-miR5207	gra-miR5207	CTTAAGGTGGGTTTGGATGGGCGA	24	0.407229	0.820395	1.74101	2.50785
42	miR5741	ghr-miR5741	gra-miR5741	TAGTATAAGGACTAAATTGGT	21	0	0.0863574	0	0
43	miR6173	ghr-miR6173	hbr-miR6173	AGCCGTAAACGATGGATACT	20	0.0407229	0.0431787	0.118705	0.0385823
44	miR6293	ghr-miR6293	ppe-miR6293	TAAGAGGCTGATGACTAAAAC	21	0	0.215893	0	0
45	miR6300	ghr-miR6300	gma-miR6300	GTCGTTGTAGTATAGTGG	18	0.285061	0.129536	0.158274	0.308659
46	miR6478	ghr-miR6478	ptc-miR6478	CCGACCTTAGCTCAGTTGGTG	21	21.6646	39.1631	24.9282	39.8555
47	miR7122	ghr-miR7122a	ppe-miR7122a-5p	TTATACAATGAAATCACGGCCG	22	0	151.125	7.67629	5.59444
	miR7122b-5p	ghr-miR7122b	ppe-miR7122b-5p	TTATACAATGAAATCACGGTCG	22	0	0.99311	0	0
48	miR7125	ghr-miR7125	mdm-miR7125>ppe-miR7125-3p	CGAACTTATTGCAACTAGCTT	21	0	1.07947	0.079137	0
49	miR7484	ghr-miR7484a	ghr-miR7484a>ghr-miR7484b	TTTGTATATTAGATCAAAGAGCAA	24	0.0814459	0.0431787	0.118705	0.0771646
		ghr-miR7484b	gra-miR7484e	ATTTAATGTATAGGGACTAAT	21	0	0	0.0395685	0
		ghr-miR7484c	gra-miR7484g	TTCTTATATGTTAGATCAAAGAGC	24	0	0	0	0.0385823
		ghr-miR7484d	gra-miR7484h>gra-miR7484i	TTTAACCGTAGAAATGGATGA	21	1.14024	0.949931	1.30576	0.540152
	miR7484o	ghr-miR7484e	gra-miR7484j	TTTACTCTTTGATCTAACGTACA	23	0.0407229	0.0863574	0.079137	0.115747
	miR7484e	ghr-miR7484f	gra-miR7484k	TTTATACATTAGATCAAAGAGCAA	24	0.325784	0.0863574	0.158274	0.0385823
	miR7484m	ghr-miR7484g	gra-miR7484m	TTTGTATGTTAGATCGAAGAG	21	0	0	0	0.0385823
		ghr-miR7484h	gra-miR7484n	CTAGTTTGCTCTTTGATCTAATGT	24	0.570121	0.34543	0.553959	0.462988
	miR7484g	ghr-miR7484i	gra-miR7484o	GATTTAACGTATAGGGACTAA	21	0.203615	0.0431787	0.197842	0.0771646
50	miR7485	ghr-miR7485	ghr-miR7485	AAAGACATCTTTGAATTCTTGGAG	24	0	0	0.079137	0
51	miR7486	ghr-miR7486a	ghr-miR7486a>ghr-miR7486b	AAGGAAGCGCTTTGTCCACGTGGA	24	0.366506	0.820395	0.79137	0.385823
		ghr-miR7486b	gra-miR7486d	TGGGGGCGCGCTTTGCTTACG	21	0.0814459	0.0863574	0	0
		ghr-miR7486c	gra-miR7486e	CGACTTGCTGACGTGGAAGGAAAT	24	0.203615	0.302251	0.237411	0.270076
		ghr-miR7486d	gra-miR7486f>gra-miR7486g	CGCTTTGCTGACGTGGAAACAAAT	24	0.122169	0.0431787	0	0.0771646
		ghr-miR7486e	gra-miR7486h	CAGCAACTCGCGCTGACGTGGACA	24	0.0407229	0.0431787	0.0395685	0
		ghr-miR7486f	gra-miR7486i	GCTGACGTGGAAGGAAATCGCTA	23	0.895905	1.209	0.751801	0.578735
	miR7486e	ghr-miR7486g	gra-miR7486j	CATCAGCGCGATGTCAGGGGACGT	24	0.610844	0.302251	0.751801	0.385823
52	miR7487	ghr-miR7487	ghr-miR7487	ATACTCTTATAGGACACTTGTTAA	24	0.122169	0	0.197842	0.0771646
53	miR7488	ghr-miR7488	ghr-miR7488	TTTTGAGTACAGGGGACAAAA	21	0.162892	0.0863574	0.237411	0
54	miR7489	ghr-miR7489	ghr-miR7489	ATTGTTGCCAATACAGGAGAACGT	24	0.122169	0.172715	0.158274	0.115747
55	miR7491	ghr-miR7491	ghr-miR7491	TGGGATCTTCGAGAGGATTGAGCC	24	0.936628	1.25218	0.672664	2.77793
56	miR7492	ghr-miR7492a	ghr-miR7492a>ghr-miR7492b>ghr-miR7492c	CTATAGAACATGATCTTTAGCGG	23	0.0407229	0	0	0.0771646
		ghr-miR7492d	gra-miR7492e>gra-miR7492f	CCATGATCTTTAGCGGCGTTT	21	0.0407229	0.0863574	0.0395685	0
		ghr-miR7492e	gra-miR7492g>gra-miR7492h>gra-miR7492i>gra-miR7492j>gra-miR7492k	CGTGATCTTTAGCGGCGTTTG	21	0	0.0431787	0	0.192912
	miR7492l	ghr-miR7492f	gra-miR7492l>gra-miR7492m	CTATAGAACATGACCTTTAGCAGC	24	0.0407229	0	0.0395685	0
		ghr-miR7492g	gra-miR7492n	TATAGATCAGGGTCTTTAGCGGCG	24	0.122169	0.129536	0.079137	0.270076
	miR7492o	ghr-miR7492h	gra-miR7492o	CTAAAGATCTGAGCATTAGTGGCG	24	0	0	0.0395685	0
57	miR7494	ghr-miR7494	ghr-miR7494	AGCTTGTGGACTAGTTTTAACAA	23	0.203615	0.259072	0.356116	0.0385823
		ghr-miR7494a	gra-miR7494b	AGAGGGAGAAGCAGAAGAGAATA	23	0.936628	0.518144	1.46403	0.694482
	miR7494c	ghr-miR7494b	gra-miR7494c	ATGGAGGAAAACAGAGGGAGAAGC	24	0.162892	0.129536	0.553959	0.154329
	miR7494d	ghr-miR7494c	gra-miR7494d	TCATGGACTTTAGCGGCGTT	20	0	0.129536	0.158274	0.154329
	miR7494e	ghr-miR7494d	gra-miR7494e>gra-miR7494f	TCGTGATCTTTAGCGGTGTTT	21	0	0	0	0.0385823
58	miR7495	ghr-miR7495a	ghr-miR7495a>ghr-miR7495b	TTACTTTAGATGTCTCCTTCA	21	78.4324	45.0354	75.4571	18.2109
59	miR7496	ghr-miR7496a	ghr-miR7496a>ghr-miR7496b	ATGACCAAATTGATAGAATGTGTA	24	0	0	0.0395685	0
60	miR7497	ghr-miR7497	ghr-miR7497	ACATGTGGACTGTCATATGGGTT	23	0	0.129536	0.0395685	0.0385823
61	miR7498	ghr-miR7498	ghr-miR7498	ATGGTGACACATGGTAGTCTCACA	24	0.0407229	0	0	0.0385823
62	miR7499	ghr-miR7499	ghr-miR7499	ATATAATTTTCGGTTAATTCGGTT	24	0.325784	0.604502	0.356116	0.231494
63	miR7500	ghr-miR7500	ghr-miR7500	ATCGAGTTATTCGAGTTAATCGAG	24	0.488675	0.172715	0.158274	0
64	miR7501	ghr-miR7501	ghr-miR7501	ATATCTGATTCTGACACGAAAAAA	24	0.977351	0.518144	0.949644	0.462988
65	miR7502	ghr-miR7502	ghr-miR7502	TTTTTAACAGTAGAAATGAATGAA	24	0.122169	0.0431787	0.118705	0
	miR7502b	ghr-miR7502a	gra-miR7502b>gra-miR7502c	TTGTTAAAAGTTTCATCCATT	21	0.122169	0.129536	0	0
	miR7502e	ghr-miR7502b	gra-miR7502e	TTAACGGTAGAAATGGATGAA	21	0	0.0431787	0.0395685	0.0771646
	miR7502f	ghr-miR7502c	gra-miR7502f	TTTAGCAGTAGAAATAGATGA	21	0.0814459	0.0863574	0.079137	0.0771646
66	miR7503	ghr-miR7503	ghr-miR7503	AGATCGATGGCTGAACAAGTTAGA	24	0.488675	0.64768	0.395685	0.771646
	miR7503b	ghr-miR7503a	gra-miR7503b	AACCGATGGTTGAACATGTTAGAC	24	0.0407229	0.129536	0.0395685	0
67	miR7504	ghr-miR7504a	ghr-miR7504a	TATGAAACTGTGATTCCACGTCAT	24	4.39808	3.02251	2.33454	1.46613
	miR7504b	ghr-miR7504b	ghr-miR7504b	AGGAGGAAAAATCTGATTTGTCAT	24	0.244338	0.0863574	0.276979	0.0771646
		ghr-miR7504c	gra-miR7504d	AGGAAAAAAAATCTGATTTGTCAT	24	0	0	0.0395685	0
		ghr-miR7504d	gra-miR7504e>gra-miR7504f	AGGAGAAAAAAATCTGATTTGTCA	24	0	0.0431787	0	0
	miR7504h	ghr-miR7504e	gra-miR7504h	AGGAGGAATAAGTCTGATTTGTCA	24	0	0	0	0.0385823
	miR7504i	ghr-miR7504f	gra-miR7504i>gra-miR7504j	ATATGAAACTGAGATACCATG	21	0.285061	0.302251	0.356116	0.115747
		ghr-miR7504g	gra-miR7504k>gra-miR7504l>gra-miR7504m	TTTCTCCTGATTTTTAGCATTTTT	24	0	0.0431787	0	0.0385823
	miR7504n	ghr-miR7504h	gra-miR7504n	AGGATAAAATTACTGATGTGGCAT	24	0.203615	0.215893	0.158274	0.0771646
68	miR7505	ghr-miR7505	ghr-miR7505	TTCAGAAACCATCCCTTCCTT	21	139.272	105.183	164.961	46.8389
	miR7505b	ghr-miR7505a	gra-miR7505b	ACAGCTTTAGAAATCATCCCT	21	369.805	211.835	269.936	134.189
69	miR7506	ghr-miR7506	ghr-miR7506	ATGTCTGGGACATGGCGTTGGCAC	24	0.69229	1.4249	0.830938	0.925976
	miR7506b	ghr-miR7506b	gra-miR7506b	CTGGGACATGGCGTTGGCAA	20	0	0	0.0395685	0
70	miR7507	ghr-miR7507	ghr-miR7507	AAGGTAGTGAAGTAGGCAATTGGG	24	0.529398	1.33854	1.18705	1.15747
71	miR7508	ghr-miR7508	ghr-miR7508	CAAGAAAAGAAGTCGGGAGAG	21	40.8451	45.8126	57.2556	95.1054
72	miR7509	ghr-miR7509	ghr-miR7509	TCAAAAGCACTTTTTGACAGCAAT	24	0.407229	0.388608	0.474822	0.0771646
73	miR7510	ghr-miR7510a	ghr-miR7510a	AAGGTCATGATCTTTAGCGGCGTT	24	0.488675	0.474966	0.237411	1.00314
	miR7510b	ghr-miR7510b	ghr-miR7510b	AAGAACATGATCTTTAGCGGCGT	23	0.651567	0.690859	0.672664	1.58188
74	miR7511	ghr-miR7511	ghr-miR7511	AGAAGTTTTGCATGTGTAGCTGAG	24	0.162892	0.129536	0.079137	0
75	miR7512	ghr-miR7512	ghr-miR7512	TGCTACTTGTAGTTATGCATG	21	2.68771	1.64079	2.09713	1.85195
76	miR7513	ghr-miR7513	ghr-miR7513	AATCAGCCAGGAATCGTTTGA	21	1.54747	1.38172	1.74101	2.31494
77	miR7514	ghr-miR7514	ghr-miR7514	ATAAAGTGATAAGTGAGATCGTCT	24	0.162892	0	0.079137	0
78	miR8632	ghr-miR8632	gra-miR8632	ATGAGCTAGAAGTTGGAACTC	21	4.80531	2.76344	3.5216	3.89681
79	miR8633	ghr-miR8633	gra-miR8633	TAAGTGAAGAAAGAGGTAGGTT	22	63.4871	130.788	151.785	152.863
80	miR8634	ghr-miR8634	gra-miR8634	TTGGTATGGAGGATGGAAAAG	21	0.895905	3.71337	5.0252	3.9354
81	miR8636	ghr-miR8636	gra-miR8636	CGGACCCTCTAACAGTGGAGG	21	1.71036	14.7671	7.20147	0.424406
82	miR8637	ghr-miR8637	gra-miR8637	AGGCCCCTGTATTGAGAGTCGGAT	24	1.99542	1.94304	1.06835	1.0803
83	miR8638	ghr-miR8638	gra-miR8638	TGAATACAGGAATGGCTCTCT	21	0	0.0431787	0	0
84	miR8639	ghr-miR8639	gra-miR8639a>gra-miR8639b>gra-miR8639c>gra-miR8639f>gra-miR8639g>gra-miR8639h>gra-miR8639i>gra-miR8639d>gra-miR8639e	TAAACATAAGTAGAATTAAACAAG	24	0.203615	0.172715	0.237411	0.0385823
85	miR8641	ghr-miR8641	gra-miR8641	TTTTTACTTTGGGACACTGATGGC	24	0.0407229	0.0431787	0.118705	0.0385823
86	miR8643	ghr-miR8643	gra-miR8643a>gra-miR8643b	ACATATTAAGAAGTCGAATTG	21	0.285061	0.172715	0.474822	0.231494
87	miR8644	ghr-miR8644	gra-miR8644	TTAAACTCCAGAAGTAGGGCT	21	0.122169	0	0.079137	0
88	miR8646	ghr-miR8646	gra-miR8646	TAGTGAGGATGGGAAATTTGT	21	4.03157	6.04502	19.0324	7.29206
89	miR8647	ghr-miR8647	gra-miR8647	ACCGATTTGCTCTTTGATCTA	21	0	0.0863574	0.079137	0.154329
90	miR8650	ghr-miR8650	gra-miR8650	AGTGGAAGGACAAAATGCAATCTG	24	0.0407229	0	0	0
91	miR8651	ghr-miR8651	gra-miR8651	TTAATGGATCATAACAGCAGGTAT	24	0.0407229	0.0431787	0.079137	0.0385823
92	miR8654	ghr-miR8654	gra-miR8654a>gra-miR8654b>gra-miR8654c	AAGGATACTACTTTGATGGAGAAA	24	0.0814459	0	0.079137	0
93	miR8657	ghr-miR8657	gra-miR8657a>gra-miR8657c>gra-miR8657d>gra-miR8657e>gra-miR8657b	TGTAGTAATTGTAGAAGTTCAGGG	24	0.0407229	0	0	0
94	miR8658	ghr-miR8658	gra-miR8658	TTTGAAAAGTACAGGGACTAT	21	0.0814459	0.0431787	0.079137	0.0385823
95	miR8660	ghr-miR8660	gra-miR8660	ACGAAAAATTAAATGGAGGGCTA	23	0.0407229	0.0431787	0.0395685	0.0385823
96	miR8661	ghr-miR8661	gra-miR8661	CATTACTTTTTCATTCATTAA	21	0.0814459	0	0	0.0385823
97	miR8663	ghr-miR8663	gra-miR8663a	TTTGAACTTGGCAACTTTTTTCAC	24	0.0814459	0	0.118705	0.0385823
98	miR8664	ghr-miR8664	gra-miR8664	TGGAGTCAACGGTGGGACGGAGA	23	0	0	0.0395685	0
99	miR8667	ghr-miR8667	gra-miR8667	TTTCCAATAGTTTTATGCCACATC	24	3.21711	2.6339	3.87771	1.46613
100	miR8668	ghr-miR8668	gra-miR8668	TTTTGGAATCAAGACTACAT	20	0.0407229	0.0863574	0	0
101	miR8670	ghr-miR8670	gra-miR8670a>gra-miR8670b	AAAGTTGGGCCCCTGTTGGTGCGG	24	0.162892	0.172715	0.158274	0.154329
102	miR8671	ghr-miR8671	gra-miR8671	AACTGTTCGTGATAAGATGTCGGT	24	0.0407229	0.172715	0.0395685	0.154329
103	miR8672	ghr-miR8672	gra-miR8672	AAGAGAAATGATTGTATGAAACAG	24	0.244338	0.431787	0.158274	0.0771646
104	miR8673	ghr-miR8673	gra-miR8673	AAGATATGTAAACCTTGAGGGCTA	24	0.0407229	0.0431787	0	0
105	miR8674	ghr-miR8674a	gra-miR8674a	TTAGAAAGGGACCATGGATGATGT	24	0.407229	0.604502	0.633096	0.848811
	miR8674c	ghr-miR8674b	gra-miR8674c	AAGGGATACAGGATGATGTGGCAT	24	0.122169	0.129536	0.158274	0.0385823
106	miR8675	ghr-miR8675a	gra-miR8675a	AAGGTGATGACCTGCTACAATTTT	24	0	0	0.0395685	0.0385823
	miR8675b	ghr-miR8675b	gra-miR8675b	AGGTGATGATGTGGTACAATCTCA	24	0.0814459	0.0431787	0	0.0385823
	miR8675c	ghr-miR8675c	gra-miR8675c	AGGTGATGATGTGGTACAATCTTA	24	0	0.0431787	0	0
107	miR8677	ghr-miR8677	gra-miR8677	AATGAATCTAGGTTCTCTCTT	21	1.71036	1.29536	7.9137	0.50157
108	miR8678	ghr-miR8678	gra-miR8678	AATTTGGACTGTCACGTAGGA	21	0.0407229	0.172715	0.0395685	0.0771646
109	miR8680	ghr-miR8680	gra-miR8680	ACAGTGGAGGTATTGTGCCTG	21	0.285061	0.215893	0.158274	0.115747
110	miR8681	ghr-miR8681	gra-miR8681	ACATTGTTGAGGGTCTAATCGG	22	0.0407229	0	0	0.0385823
111	miR8682	ghr-miR8682	gra-miR8682	ACTAGCTCAGGCTCTCGGCAG	21	0.0407229	0.0863574	0.0395685	0.154329
112	miR8683	ghr-miR8683	gra-miR8683	AGAACTCATAACACATTTAGATAA	24	0.122169	0.0863574	0.158274	0.154329
113	miR8685	ghr-miR8685	gra-miR8685	AGACGACACTTCAAAGATTTCTCC	24	0.0407229	0	0	0
114	miR8686	ghr-miR8686	gra-miR8686	AGAGAATGTCAGTACTAGAGGCAG	24	0.162892	0.129536	0	0.0771646
115	miR8687	ghr-miR8687	gra-miR8687	AGAGACAAAAGAAACACGTTCTAC	24	0.0407229	0	0.0395685	0
116	miR8689	ghr-miR8689	gra-miR8689	AGAGGTGCTCATGGGCTGGGTCGG	24	0.0407229	0.172715	0.276979	0.385823
117	miR8690	ghr-miR8690	gra-miR8690	AGAGTGACTACTTCGTAACAAAAC	24	0.122169	0.129536	0.079137	0.115747
118	miR8691	ghr-miR8691	gra-miR8691	AGATGATGAGAAAGGAAAGTCAAG	24	0.977351	0.734038	0.79137	0.231494
119	miR8692	ghr-miR8692	gra-miR8692	AGCAGGTCGCGCTGACGTGGACA	23	0.488675	0.388608	0.316548	0.0771646
120	miR8693	ghr-miR8693	gra-miR8693	AGGATGAAAATATTGATGTAGCAT	24	0	0.0431787	0.0395685	0.0385823
121	miR8694	ghr-miR8694	gra-miR8694a>gra-miR8694b	AGGATGCACTGTCAGCAAAAGTAT	24	0	0	0.0395685	0.0385823
122	miR8695	ghr-miR8695	gra-miR8695	AGGATGTAAAAGAATAGGTGA	21	0.0814459	0	0.079137	0.0385823
123	miR8696	ghr-miR8696	gra-miR8696	AGGCTCTAATGTGGGAACGACTGC	24	0.0407229	0.0431787	0	0
124	miR8697	ghr-miR8697	gra-miR8697	AGGGAAATTGATTCAAGTGAGCAT	24	0	0.129536	0.197842	0.0385823
125	miR8698	ghr-miR8698	gra-miR8698	AGGGACAATTAACTTTAACGGTCA	24	0.0814459	0	0.079137	0
126	miR8699	ghr-miR8699	gra-miR8699	AGGGCCATTTTGACAAAACATGCA	24	1.26241	1.12265	1.89929	0.771646
127	miR8700	ghr-miR8700	gra-miR8700	AGGGCGACAACGGTTACTGTGATT	24	0.407229	0.474966	0.435253	0.578735
128	miR8701	ghr-miR8701	gra-miR8701	AGGGGCTTAGAAAGATGGGAC	21	0.122169	0.777216	1.66188	0.424406
129	miR8702	ghr-miR8702	gra-miR8702	AGGTATTGTCTCTGGGGAAGGGTT	24	0.0814459	0.34543	0.395685	0.0385823
130	miR8704	ghr-miR8704	gra-miR8704	AGTCAGTTCAGGCAGTCAGACCGT	24	0.0407229	0	0	0.0771646
131	miR8705	ghr-miR8705	gra-miR8705	AGTTCATACTAGTTCGTGGGTCA	23	0.0407229	0	0	0
132	miR8706	ghr-miR8706	gra-miR8706a>gra-miR8706b	AGTTTTAGGATTGATTTGATGAAA	24	0.0407229	0	0	0.0385823
133	miR8707	ghr-miR8707	gra-miR8707	ATAAAAACTTTTGAATAATTCAGT	24	0	0.0431787	0	0
134	miR8708	ghr-miR8708	gra-miR8708	AGGAGGAGTTATGGATAGTTTTA	23	0.122169	0.0863574	0.118705	0
135	miR8709	ghr-miR8709a	gra-miR8709a	ATATTAAAACTATACATGAACTTT	24	0.0407229	0	0	0.0385823
	miR8709b	ghr-miR8709b	gra-miR8709b	TCATGTATAATTTTGAGATTTGTC	24	0.0407229	0	0	0
136	miR8711	ghr-miR8711	gra-miR8711	ATACTACACTAAGGGCACTAGATC	24	0	0.0431787	0.0395685	0.0385823
137	miR8713	ghr-miR8713	gra-miR8713	ATGACTGTTTTAATGAAGATTGCG	24	0.0407229	0	0	0
138	miR8714	ghr-miR8714	gra-miR8714	ATGGACGAAATGAAAGTAGAG	21	0.162892	0.172715	0.079137	0.154329
139	miR8715	ghr-miR8715	gra-miR8715	ATGGGCTGGCACATGGGCGTGTGG	24	0.285061	0.906753	0.276979	0.655899
140	miR8716	ghr-miR8716	gra-miR8716	ATGTGTCAAAATGTGAGGCTGTCA	24	0.203615	0.259072	0.197842	0.0385823
141	miR8717	ghr-miR8717	gra-miR8717	ATTGGTTGTTCTGATTCGAGGCTA	24	0	0	0	0.0385823
142	miR8718	ghr-miR8718	gra-miR8718	ATTTTGGAAGAATTTCAGCTG	21	5.04964	3.88608	6.88492	4.32122
143	miR8719	ghr-miR8719	gra-miR8719	CAAATTGGATAACTGGACAGGTAA	24	0.0407229	0.0431787	0.0395685	0.0771646
144	miR8720	ghr-miR8720	gra-miR8720	CAGTGTAGTTCTAAACCCGTCGGG	24	0.0407229	0.0863574	0	0
145	miR8721	ghr-miR8721	gra-miR8721a>gra-miR8721b	CATCGATAGTTTGAGGATGTA	21	0.244338	0.259072	0.593527	0.308659
146	miR8723	ghr-miR8723a	gra-miR8723a	TGTAACAGTAAGCTGACGTGACA	23	0.936628	0.561323	0.672664	0.154329
	miR8723b	ghr-miR8723b	gra-miR8723b	CCATTAACGGTGTAACAGTAAGCT	24	0.162892	0.0863574	0.079137	0
147	miR8724	ghr-miR8724	gra-miR8724	CCTGACATGTCAGTAGAAAGCTC	23	0.0407229	0	0	0
148	miR8725	ghr-miR8725	gra-miR8725	CCTGACTAGAGACAATACCAACCT	24	0	0	0	0.0385823
149	miR8726	ghr-miR8726	gra-miR8726	CGATGGAGTCTGGAGACAAAA	21	0.162892	0.172715	0.079137	0.115747
150	miR8728	ghr-miR8728	gra-miR8728	CGGGCTTGGGCAAAATTTTAGGCT	24	0	0	0.118705	0.115747
151	miR8729	ghr-miR8729	gra-miR8729	CTAAAATCGAGCATAGACATC	21	0.122169	0.215893	0.395685	0.115747
152	miR8732	ghr-miR8732	gra-miR8732	GAAGAGTATAGGGACTTATGGCAT	24	0.0814459	0.0431787	0.118705	0.115747
153	miR8733	ghr-miR8733	gra-miR8733	GAGCTTGGAAGTGCATCCGGC	21	2.89133	2.97933	4.19426	1.81337
154	miR8734	ghr-miR8734	gra-miR8734	GATCATATCTCGTACGTTAGGACA	24	0	0	0.0395685	0
155	miR8736	ghr-miR8736	gra-miR8736	GTGGAACGTGTTAAGAGAGGAATA	24	0.0407229	0	0.0395685	0.0385823
156	miR8737	ghr-miR8737	gra-miR8737	GTGTATCTCCTGAAAACGACGACA	24	0.0814459	0	0.0395685	0
157	miR8738	ghr-miR8738	gra-miR8738a>gra-miR8738b	GTTAACTTTAACGGTCAACGGTT	23	0.0814459	0.129536	0.158274	0.0385823
158	miR8739	ghr-miR8739	gra-miR8739	TAACTAAATAGTGACACGTGGCAT	24	0.0814459	0.172715	0.079137	0
159	miR8740	ghr-miR8740	gra-miR8740	TAATGATGTGGCACAATATTA	21	0.0814459	0.0431787	0.118705	0
160	miR8741	ghr-miR8741	gra-miR8741	TAGCACTGAAGATGATGATGG	21	0.285061	0.259072	0.395685	0.0771646
161	miR8743	ghr-miR8743a	gra-miR8743a	TATGAAAAGTTATAAAATGGTCAT	24	0.407229	0.604502	0.474822	0.308659
	miR8743c	ghr-miR8743b	gra-miR8743c>gra-miR8743d>gra-miR8743e	TATGAAAAGTTACAAAATGGTCAT	24	0.529398	0.734038	0.751801	0.385823
162	miR8745	ghr-miR8745	gra-miR8745	TCAACGGAGTTGGGAGACAAA	21	0	0.0431787	0.0395685	0
163	miR8746	ghr-miR8746	gra-miR8746	TCCATATTTCACTATCTCTTA	21	9.77351	2.50436	10.8022	1.89053
164	miR8748	ghr-miR8748	gra-miR8748	TCGGTGGAGATGGATAAAATGAAT	24	0	0.0431787	0.0395685	0
165	miR8749	ghr-miR8749	gra-miR8749	TCTCGGACCCTCAACGGAAGG	21	0.366506	0.0431787	0	0.115747
166	miR8750	ghr-miR8750	gra-miR8750	TCTTAGTTGGCATATACTCAAGGA	24	0	0.0863574	0.0395685	0.0771646
167	miR8752	ghr-miR8752	gra-miR8752	TGATGGAGATAGGTATCTGCA	21	0	0	0.0395685	0
168	miR8753	ghr-miR8753	gra-miR8753	TGCCAAATCAGGGAAGCGAAA	21	5.33471	3.62701	8.15111	1.92912
169	miR8754	ghr-miR8754	gra-miR8754	TGCCGCCTGACACACTGACGACAC	24	0	0.0431787	0	0
170	miR8755	ghr-miR8755	gra-miR8755	TGGACGCGCTTTGCTGACGTGGCA	24	0.122169	0.0863574	0.079137	0.0385823
171	miR8757	ghr-miR8757a	gra-miR8757a	TGGGCCGAGCTTGGACAAGCATA	23	0.0814459	0.431787	0	0.192912
	miR8757b	ghr-miR8757b	gra-miR8757b	TGGGTCGAGCTTAGGCAAGCATA	23	0.122169	0.129536	0.0395685	0.0771646
172	miR8758	ghr-miR8758	gra-miR8758	TGGGCTTCTTGCAAGATGAAGGTA	24	0.122169	0.172715	0.0395685	0
173	miR8759	ghr-miR8759	gra-miR8759	TGGTGGAAGTATTGTGCCCGG	21	0.0407229	0.0863574	0	0.115747
174	miR8760	ghr-miR8760	gra-miR8760	TGTGACATCGTCAAATTCGGCCAT	24	0	0.0863574	0.118705	0.192912
175	miR8761	ghr-miR8761	gra-miR8761	TGTTGACGTTGCATACATGTGGAT	24	0.0407229	0	0.0395685	0
176	miR8762	ghr-miR8762	gra-miR8762b>gra-miR8762c	TTAACGTTTGTTAACTTTGTTGAT	24	0.0407229	0	0	0
177	miR8764	ghr-miR8764	gra-miR8764	TTAGATTGCATTTTACCCCTT	21	0.407229	0.259072	0.910075	0.308659
178	miR8765	ghr-miR8765	gra-miR8765	TTAGTGGAGCTCATGCTAGAA	21	0.0814459	0	0.0395685	0
179	miR8766	ghr-miR8766	gra-miR8766	TTATTTTGGAATTAGAAAAGTCGT	24	0	0	0.0395685	0
180	miR8767	ghr-miR8767a	gra-miR8767a>gra-miR8767b	TTCAACTCTGCCAAGCAATTG	21	0.0407229	0.0431787	0.079137	0
	miR8767c	ghr-miR8767b	gra-miR8767c	TTTTCAACTCTGCCAAGCAAT	21	0.0407229	0.0863574	0.0395685	0.0385823
181	miR8768	ghr-miR8768	gra-miR8768	TTCCATGTCACAGAGATGTTG	21	4.4388	1.81351	2.01799	1.81337
182	miR8769	ghr-miR8769	gra-miR8769	TTGAACTTTGACCGGATCTAGGGA	24	0.162892	0.0863574	0.079137	0.308659
183	miR8770	ghr-miR8770	gra-miR8770	TTGATGGTGGTAAGAAATGTGCAT	24	0.0407229	0	0	0.0385823
184	miR8771	ghr-miR8771a	gra-miR8771a>gra-miR8771b	GGATTGTCGTTAGGGAGGTAA	21	0	0	0.079137	0.0385823
		ghr-miR8771b	gra-miR8771c	TAGGGAGGTAACGAAGCTTAACGG	24	0.407229	0.172715	0.435253	0.385823
	miR8771e	ghr-miR8771c	gra-miR8771e	GGCATTTAAAACACATTTGGACTG	24	0.0814459	0.0431787	0.0395685	0
	miR8771f	ghr-miR8771d	gra-miR8771f	TTGGACATCCAAGTTAGCATTTA	23	0.0814459	0.0431787	0.079137	0.0771646
185	miR8772	ghr-miR8772	gra-miR8772	TTGGACTGTGGCTACATATAG	21	0.0814459	0	0.079137	0.115747
186	miR8773	ghr-miR8773	gra-miR8773	TTGGATGAACGGTGCGTTTACTT	23	0.0814459	0.0431787	0.0395685	0.0771646
187	miR8774	ghr-miR8774	gra-miR8774	TTGGATTTTGATTCATAGATTCGT	24	0.0407229	0.0431787	0	0
188	miR8777	ghr-miR8777	gra-miR8777	TTTCCAATAGAAGAATGACA	20	0	0.0431787	0	0
189	miR8778	ghr-miR8778	gra-miR8778	TTTCCATATTAGGGTTTGAACTTT	24	0	0.0431787	0	0
190	miR8779	ghr-miR8779	gra-miR8779	TTTGATCTAACGTACAGAGACTA	23	0	0	0.0395685	0.0385823
191	miR8780	ghr-miR8780	gra-miR8780	TTTGATGATGTGGCAACAAAGCGC	24	0.0407229	0.0431787	0	0
192	miR8781	ghr-miR8781	gra-miR8781b	TTTGATTAGGAAGTTTGAGGATCA	24	0.285061	0.302251	0.158274	0.0771646
193	miR8783	ghr-miR8783	gra-miR8783	TTTGTACGTGGCGGGAGATAT	21	0	0.0431787	0.0395685	0.115747
194	miR8784	ghr-miR8784	gra-miR8784	TTTGTCGACATGTCAGGAAAGCGC	24	0.0814459	0.302251	0.118705	0.0771646
195	miR8785	ghr-miR8785	gra-miR8785	TTTTACAGCAGCTACATCCAT	21	0.0814459	0.172715	0.079137	0
196	miR8786	ghr-miR8786	gra-miR8786a>gra-miR8786b	TTTTAGTGATGTGGCAGAAAGATG	24	0	0.0431787	0	0.0771646
197	miR8787	ghr-miR8787	gra-miR8787	TTTTCTTTTAATTGGACGAGATA	23	0.0407229	0	0	0
*TPM: tags per million reads; miRNA_id with red color designs Gossypium miRNA already deposited in miRBase.
