# Supplementary material for: Profiling of MicroRNAs Involved in Mepiquat Chloride-Mediated Inhibition of Internode Elongation in Cotton (Gossypium hirsutum L.) Seedlings
Source: Front Plant Sci. 2021 Feb 24;12:643213. doi: 10.3389/fpls.2021.643213 (PMC7943613; doi:10.3389/fpls.2021.643213)
Supplement: Supplementary file 4 [file Table_4.XLSX]

## Sheet: Table S4
Supplementary Table S4 Detailed information of cotton novel miRNAs and the associated miRNA precursors.
miRNA name	miR-5p sequence	length (nt)	miR-3p sequence	length (nt)	precursor sequence	energy (kcal/mol)	precursor coordinate
Novel miRNAs
ghr-miRn1	uuguccacgcgcgacacgcac	21	guguuucgcgcguggacgac	20	uuguccacgcgcgacacgcacugcauuuguguuuuuucaaagcuuugcauguguguuucgcgcguggacgac	-55.3	NC_030083.1:62155999..62156071:+
ghr-miRn2	ugucgcaggagcgauggcacug	22	gugccaucggccugcgacaag	21	ugucgcaggagcgauggcacugccuuuuguuuuuguuuuccuuguauagcaacacagcacagugccaucggccugcgacaag	-54.7	NC_030099.1:16275331..16275413:+
ghr-miRn3	acaggugguggaucaaauaugagu	24	ucauauuuguuccacccgccugug	24	acaggugguggaucaaauaugaguucuucaauguaaaaauucauauuuguuccacccgccugugg	-44.5	NC_030097.1:31637539..31637604:+
ghr-miRn4	agucuccuucaaacgcuuccag	22	ggaagguuuggaggagaguga	21	agucuccuucaaacgcuuccagcaauauucuacacacuaccccccagcagcacuguuggaagguuuggaggagaguga	-37.1	NW_015962043.1:1062178..1062256:+
ghr-miRn5	caaggcuuugggauacaag	19	uguauuucaaagccuugguu	20	caaggcuuugggauacaagcuuucugaugaauuacuuacauauuauguauguacaaagacugaguuuguauuucaaagccuugguu	-36.7	NC_030089.1:61525128..61525214:+
Novel conserved miRNA
cotton-miR3627	uugucgcaggagcgauggcacu	22	gugccuucggccugcgacaag	21	uugucgcaggagcgauggcacugccuuuuguuuuuguuuuccuuguauagcaacacaggacagugccuucggccugcgacaag	-52.9	NC_030094.1:4229445..4229528:-
cotton-miR2275	uuuuucacaaauaucacaaua	21	uugugauauuagugaaaaaca	21	uuuuucacaaauaucacaauaaaacauggaugaaacuaucgauuaugauagaguucuauuauugugauauuagugaaaaaca	-33.6	NC_030087.1:42654111..42654193:+
cotton-miR390	gaaacucaggauagauagcgc	21	gcuaucccuccugagcuuuac	21	gaaacucaggauagauagcgccauauauagguuuuuauuugagauggcgcuaucccuccugagcuuuac	-41.9	NW_015962030.1:957754..957823:-
Sequences with bold are the dorminant sRNA.
