# Supplementary material for: Profiling of MicroRNAs Involved in Mepiquat Chloride-Mediated Inhibition of Internode Elongation in Cotton (Gossypium hirsutum L.) Seedlings
Source: Front Plant Sci. 2021 Feb 24;12:643213. doi: 10.3389/fpls.2021.643213 (PMC7943613; doi:10.3389/fpls.2021.643213)
Supplement: Supplementary file 5 [file Table_5.XLSX]

## Sheet: Table S5
Supplementary Table S5 Differentially expressed miRNAs identified in cotton internode in response to MC.
miRNA family	miRNA names	miRNA_id	Sequence	MC_0h (TPM*)	MC_48h (TPM)	MC_72h (TPM)	MC_96h (TPM)	log2FC (48h/0h)	pval (48h/0h)	log2FC (72h/0h)	pval (72h/0h)	log2FC (96h/0h)	pval (96h/0h)
Known miRNAs
miR156	ghr-miR156f	stu-miR156d-3p	GCTCTCTATGCTTCTGTCATCA	171.892	156.652	158.116	355.497	-0.133933		-0.120518		1.04834	0
	ghr-miR156g	bna-miR156a>hvu-miR156a>hvu-miR156b>rco-miR156a>rco-miR156b>rco-miR156c>rco-miR156d>ssl-miR156>ssp-miR156>tae-miR156>ghr-miR156a>ghr-miR156b>ghr-miR156d	TGACAGAAGAGAGTGAGCACA	70.2064	55.096	148.065	148.118	-0.349654		1.07656		1.07707	7.74235e-68
	ghr-miR156i	gma-miR156q>gma-miR156s	TGACAGAAGAGAGTGAGCACT	21.3388	10.2334	26.3526	20.7187	-1.0602	3.3474e-30	0.304466		-0.0425467
miR159	ghr-miR159a	ahy-miR159>aly-miR159a-3p>aof-miR159>ath-miR159a>atr-miR159>bna-miR159>bra-miR159a>cme-miR159a>cpa-miR159a>csi-miR159a-3p>fve-miR159a-3p>gma-miR159a-3p>gma-miR159e-3p>hbr-miR159a>htu-miR159a>mdm-miR159d>mdm-miR159e>mdm-miR159f>mes-miR159a-3p>mes-miR159b>mtr-miR159a>nta-miR159>ppe-miR159>ptc-miR159a>ptc-miR159b>pvu-miR159a.1>rco-miR159>sly-miR159>vca-miR159-3p>vvi-miR159c	TTTGGATTGAAGGGAGCTCTA	6247.18	8592.65	13160.5	8135.43	0.459896		1.07494	0	0.381012
	ghr-miR159c	csi-miR159b-5p	AGCTGCCGACTCATTCATTCA	79.2061	71.288	27.0253	230.028	-0.151952		-1.5513	2.92e-198	1.53812	9.07311e-233
	ghr-miR159d	lus-miR159b	TTTGGATTGAAGGGAGCTCTC	258.794	0.431787	0.356116	0.347241	-9.22727	0	-9.50524	0	-9.54165	0
	ghr-miR159e	bdi-miR159b-3p.1>far-miR159>hvu-miR159b>hvu-miR159a>osa-miR159a.1>osa-miR159b>sbi-miR159a>sof-miR159a>sof-miR159b>sof-miR159d>ssp-miR159a>tae-miR159a>tae-miR159b>zma-miR159a-3p>zma-miR159b-3p>zma-miR159f-3p>zma-miR159j-3p>zma-miR159k-3p	TTTGGATTGAAGGGAGCTCTG	65.7676	2.11576	359.124	474.794	-4.95813	0	2.44903	0	2.85185	0
	ghr-miR159f	fve-miR159a-5p	GAGCTCCTTGAAGTCCAATAG	54.0801	50.26	35.3742	7.79363	-0.105686		-0.612398		-2.79473	1.56114e-289
	ghr-miR159g	mes-miR159a-5p	AGCTGCTGAGCTATGGATCCC	51.3924	44.5172	60.5794	7.71646	-0.20719		0.237273		-2.73554	3.78873e-270
	ghr-miR159h	osa-miR159f	CTTGGATTGAAGGGAGCTCTA	4.92748	50.8213	77.9895	57.4877	3.36651	1.57355e-237	3.98436	0	3.54433	2.00643e-250
	ghr-miR159i	aly-miR159c-3p>ath-miR159c>cas-miR159a	TTTGGATTGAAGGGAGCTCCT	4.64242	7.42674	8.58636	0.540152	0.677852		0.887172		-3.10344	1.33527e-28
	ghr-miR159v	aly-miR159b-3p>ath-miR159b-3p>cas-miR159c-3p>cas-miR159b-3p>lus-miR159c	TTTGGATTGAAGGGAGCTCTT	2.03615	272.285	4.31297	5.47869	7.06313	0	1.08284	0.000461863	1.42799	4.02704e-06
miR160	ghr-miR160a	aly-miR160a-5p>aly-miR160b-5p>aly-miR160c-5p>aof-miR160c>aqc-miR160b>ata-miR160b-5p>ata-miR160a-5p>ata-miR160c-5p>ath-miR160a-5p>ath-miR160b>ath-miR160c-5p>atr-miR160>bdi-miR160a-5p>bdi-miR160b-5p>bdi-miR160c-5p>bdi-miR160d-5p>bna-miR160a>bna-miR160b>bna-miR160c>bna-miR160d>bra-miR160a-5p>cca-miR160b>cme-miR160a>cme-miR160b>cme-miR160c>cpa-miR160a>cpa-miR160b>cpa-miR160c-5p>cpa-miR160e>cpa-miR160…	TGCCTGGCTCCCTGTATGCCA	2.28048	669.917	414.678	0.01	8.1985	0	7.50651	2.25e-15	-7.8332	1.05933e-20
	ghr-miR160b	mes-miR160g	TGCCTGGCTCCCTGTATGCCATT	193.923	0.561323	6.80578	11.8062	-8.43243	2.27035e-33	-4.83258	0	-4.03787
	ghr-miR160c	csi-miR160c-3p	GCGTGCGAGGAGCCATGCATG	21.9497	12.4786	9.81299	1.54329	-0.814738		-1.16143	8.78e-40	-3.83012	1.23874e-150
	ghr-miR160e	eun-miR160-3p>gma-miR160a-3p>stu-miR160a-3p	GCGTATGAGGAGCCAAGCATA	8.99977	2.72026	3.99642	2.89367	-1.72614	2.81297e-24	-1.17118	2.03e-17	-1.63699	7.37963e-30
miR162	ghr-miR162b	ath-miR162a-5p>ath-miR162b-5p>csi-miR162-5p	TGGAGGCAGCGGTTCATCGATC	3.29856	3.15204	1.62231	6.13459	-0.0655477		-1.02379	3.28e-06	0.895131
miR164	ghr-miR164	aly-miR164a-5p>aly-miR164b-5p>aof-miR164>ata-miR164b-5p>ata-miR164c-5p>ath-miR164a>ath-miR164b-5p>atr-miR164a>atr-miR164b>bdi-miR164b>bdi-miR164a-5p>bdi-miR164e>bna-miR164a>bra-miR164a>cas-miR164>cme-miR164c>cme-miR164d>cpa-miR164a>cpa-miR164b>cpa-miR164c>csi-miR164a-5p>csi-miR164b-5p>csi-miR164c-5p>csi-miR164d-5p>ctr-miR164>fve-miR164a-5p>fve-miR164b>ghr-miR164>gma-miR164a>gma-miR164e>gma-miR164…	TGGAGAAGCAGGGCACGTGCA	678.363	1231.5	1634.3	2370.54	0.860287	4.14579e-107	1.26854	0	1.80508	0
	ghr-miR164c	ata-miR164a-5p>bdi-miR164c-5p>cme-miR164a>osa-miR164d>sbi-miR164b>zma-miR164f-5p	TGGAGAAGCAGGGCACGTGCG	0.977351	0.863574	44.7124	69.9883	-0.178557	0.00117794	5.51566	0.0256253	6.16209	0.0036991
miR166	ghr-miR166b	aly-miR166a-3p>aly-miR166b-3p>aly-miR166c-3p>aly-miR166d-3p>aly-miR166e-3p>aly-miR166f-3p>aly-miR166g-3p>aly-miR166h-3p>aof-miR166d>aqc-miR166e>aqc-miR166b>ata-miR166a-3p>ata-miR166e-3p>ata-miR166b-3p>ata-miR166d-3p>ath-miR166a-3p>ath-miR166b-3p>ath-miR166c>ath-miR166d>ath-miR166e-3p>ath-miR166f>ath-miR166g>atr-miR166a>atr-miR166c>atr-miR166d>bdi-miR166a-3p>bdi-miR166d-3p>bdi-miR166b-3p>bdi-miR16…	TCGGACCAGGCTTCATTCCCC	1.18097	0.0431787	29.0828	8016.29	-4.7735		4.62213	2.4e-192	12.7288	0
	ghr-miR166d	lja-miR166-3p	ATTTCGGACCAGGCTTCATTCCCC	257.125	9530.23	101.335	135.617	5.21197	0	-1.34334	0	-0.922932
	ghr-miR166e	cas-miR166c-3p>cas-miR166d>cas-miR166f-3p	TCGGACCAGGCTTCATTCCCCT	7632.01	669.011	391.253	693.247	-3.51196	0	-4.28589	0	-3.46062	0
	ghr-miR166f	cpa-miR166d>gma-miR166j-3p	TCGGACCAGGCTTCATTCCCG	666.227	663.052	325.49	366.995	-0.00689254		-1.0334	0	-0.860254
	ghr-miR166g	aly-miR166a-5p>aly-miR166c-5p>aly-miR166d-5p>bdi-miR166e-5p>cas-miR166a>csi-miR166e-5p>csi-miR166a-5p>eun-miR166-5p>gma-miR166a-5p>gma-miR166c-5p>gma-miR166l>mtr-miR166g-5p>osa-miR166d-5p>stu-miR166a-5p>vca-miR166b-5p>zma-miR166c-5p	GGAATGTTGTCTGGCTCGAGG	168.349	110.667	43.1692	319.847	-0.605227		-1.96338	0	0.925932
	ghr-miR166h	csi-miR166a-3p>ctr-miR166>hbr-miR166b>lus-miR166i>lus-miR166k	TCGGACCAGGCTTCATTCCCCC	3.50217	4.31787	6461.42	3.97398	0.302069		10.8494	0	0.182334
	ghr-miR166p	aof-miR166c>ath-miR165a-3p>ath-miR165b>bna-miR166f>cas-miR165a>lus-miR166b	TCGGACCAGGCTTCATCCCCC	4.07229	6.17455	1.89929	6.63616	0.600493		-1.10038		0.704507	4.6531e-05
	ghr-miR166q	aqc-miR166a>aqc-miR166d>cme-miR166e>dpr-miR166a>lus-miR166e>mtr-miR166c>mtr-miR166f>osa-miR166g-3p>osa-miR166h-3p>pab-miR166a>sbi-miR166f>sly-miR166c-3p>ssl-miR166a>stu-miR166b>tcc-miR166c>zma-miR166l-3p>zma-miR166m-3p	TCGGACCAGGCTTCATTCCTC	8.3482	2.11576	2.21584	2.00628	-1.98029	2.22403e-26	-1.91361	3.8e-33	-2.05694	6.15857e-35
	ghr-miR166t	cas-miR166e>csi-miR166f-3p>osa-miR166m	TCGGACCAGGCTTCATTCCCTT	4.47952	1.55443	1.97842	12.8479	-1.52696	1.41111e-12	-1.17899	2.55e-14	1.52012
	ghr-miR166u	gma-miR166m	CGGACCAGGCTTCATTCCCC	3.86868	0.863574	9.49644	4.86137	-2.16345	0.00289517	1.29555	4.54e-47	0.329522	0.00083502
miR167	ghr-miR167e	bna-miR167a>bna-miR167b>ghr-miR167a>ghr-miR167b	TGAAGCTGCCAGCATGATCTAA	101.563	20.5099	31.0217	14.6999	-2.30798	0	-1.71103	7.59e-285	-2.7885	0
	ghr-miR167f	aly-miR167d-5p>ath-miR167d>cca-miR167>eun-miR167b-5p>nta-miR167a>nta-miR167b>nta-miR167c>pab-miR167b>rco-miR167c	TGAAGCTGCCAGCATGATCTGG	54.3244	52.7644	44.752	8.79677	-0.0420366		-0.279649		-2.62655	2.78868e-275
	ghr-miR167g	mdm-miR167h>mdm-miR167i>mdm-miR167j>ppe-miR167d	TGAAGCTGCCAGCATGATCTTA	53.1842	27.7207	42.3779	8.79677	-0.940032		-0.327686		-2.59595	8.28822e-165
	ghr-miR167h	lus-miR167a>vvi-miR167c	TGAAGCTGCCAGCATGATCTC	43.0849	13.6876	22.4749	5.09287	-1.65431	1.06129e-103	-0.938866	5.81e-216	-3.08063	2.29441e-246
	ghr-miR167i	aof-miR167b>ata-miR167b-5p>ata-miR167d-5p>bdi-miR167c-5p>bdi-miR167d-5p>bdi-miR167e-5p>bdi-miR167g>ccl-miR167a>ccl-miR167b>cpa-miR167d>ctr-miR167>eun-miR167a-5p>gma-miR167g>mes-miR167d>mes-miR167e>mes-miR167f>ppe-miR167c>vca-miR167a-5p>vca-miR167b-5p	TGAAGCTGCCAGCATGATCTGA	5.04964	2.89297	0.118705	0.01	-0.803629		-5.41072	7.65e-39	-8.98004	2.32192e-47
	ghr-miR167m	csi-miR167c-3p	AGGTCATCTTGCAGCTTCAAT	7.08579	2.20211	4.07556	7.6393	-1.68604	6.32296e-19	-0.797933		0.108511
miR168	ghr-miR168a	aly-miR168a-5p>aly-miR168b-5p>aof-miR168a>ath-miR168a-5p>ath-miR168b-5p>atr-miR168>bna-miR168a>bra-miR168a-5p>cca-miR168a>ccl-miR168>crt-miR168>csi-miR168-5p>fve-miR168-5p>gma-miR168a>lus-miR168a>lus-miR168b>mdm-miR168a>mdm-miR168b>mes-miR168a>mtr-miR168b>mtr-miR168c-5p>nta-miR168d>nta-miR168e>pab-miR168a>ppe-miR168>ptc-miR168a-5p>ptc-miR168b-5p>rco-miR168>tcc-miR168>vca-miR168a-5p>vca-miR168b-5p…	TCGCTTGGTGCAGGTCGGGAA	489.978	747.596	470.232	1468.87	0.60954		-0.0593455		1.58391	0
	ghr-miR168c	ata-miR168-5p>bdi-miR168-5p>hvu-miR168-5p>osa-miR168a-5p>sbi-miR168>sof-miR168a>ssp-miR168a>zma-miR168a-5p>zma-miR168b-5p	TCGCTTGGTGCAGATCGGGAC	154.096	0.0431787	0.079137	0.115747	-11.8012	0	-10.9272	0	-10.3786	0
	ghr-miR168d	hvu-miR168-3p>osa-miR168a-3p	GATCCCGCCTTGCACCAAGTGAAT	11.5246	0.0431787	0.01	0.01	-8.06018	7.4609e-88	-10.1705	1.6e-98	-10.1705	4.6163e-107
	ghr-miR168e	bra-miR168b-5p>bra-miR168c-5p>nta-miR168a>nta-miR168b>nta-miR168c>sly-miR168a-5p>sly-miR168b-5p	TCGCTTGGTGCAGGTCGGGAC	6.43422	32.5999	0.0395685	0.50157	2.34103	7.20181e-86	-7.34527	2.12e-53	-3.68124	4.01869e-44
miR169	ghr-miR169a	aly-miR169h-5p>aly-miR169i-5p>aly-miR169j-5p>aly-miR169k-5p>aly-miR169l-5p>aly-miR169m-5p>aqc-miR169b>ata-miR169i-5p>ath-miR169h>ath-miR169i>ath-miR169j>ath-miR169k>ath-miR169l>ath-miR169m>ath-miR169n>bdi-miR169g>bdi-miR169e-5p>cas-miR169c>cas-miR169e-5p>cas-miR169g-5p>cme-miR169n>cme-miR169e>ghb-miR169a>ghr-miR169a>lus-miR169b>lus-miR169c>lus-miR169k>mdm-miR169k>mdm-miR169l>mdm-miR169m>mdm-miR16…	TAGCCAAGGATGACTTGCCTG	18.9362	2.93615	11.277	6.28892	-2.68915	2.63507e-71	-0.747758		-1.59026	2.60475e-99
	ghr-miR169c	aly-miR169b-5p>aly-miR169c-5p>aqc-miR169c>ata-miR169d-5p>ath-miR169b-5p>ath-miR169c>bdi-miR169c-5p>bdi-miR169f>bna-miR169n>cas-miR169b>cme-miR169h>cme-miR169f>csi-miR169g-5p>csi-miR169k-5p>csi-miR169m-5p>csi-miR169n-5p>csi-miR169o-5p>csi-miR169r-5p>gma-miR169a>gma-miR169f>gma-miR169g>gma-miR169m>lus-miR169f>lus-miR169h>lus-miR169j>mdm-miR169a>mdm-miR169g>mdm-miR169h>mdm-miR169i>mdm-miR169j>mes-mi…	CAGCCAAGGATGACTTGCCGG	35.1032	37.3927	17.7663	11.3432	0.0911569		-0.982462		-1.62977	6.25681e-111
miR171	ghr-miR171d	aly-miR170-5p>aly-miR171a-5p>ath-miR170-5p>ath-miR171a-5p>cas-miR170>cas-miR171a-5p>csi-miR171f-5p>gma-miR171j-5p>sly-miR171f>stu-miR171a-5p>stu-miR171c-5p	TATTGGCCTGGTTCACTCAGA	34.5331	23.446	15.2339	37.8878	-0.558634		-1.1807	7.56e-63	0.133757
	ghr-miR171e	fve-miR171f-5p>gma-miR171k-5p>gma-miR171l>lja-miR171d-3p>mtr-miR171e-5p	CGATGTTGGTGAGGTTCAATC	16.1263	5.95866	11.9893	13.581	-1.43635	7.13351e-34	-0.427672		-0.247827
	ghr-miR171m	aly-miR171a-3p>ath-miR171a-3p>atr-miR171a>atr-miR171c>bdi-miR171a>bna-miR171f>bra-miR171e>ccl-miR171>cme-miR171e>cme-miR171a>cme-miR171g>mdm-miR171c>mdm-miR171d>mdm-miR171e>osa-miR171a>sbi-miR171g>sbi-miR171j>tcc-miR171a>vvi-miR171e>zma-miR171n-3p	TGATTGAGCCGCGCCAATATC	5.25326	0.302251	0.949644	2.46927	-4.11939		-2.46775		-1.08913	6.0099e-14
miR172	ghr-miR172d	ppe-miR172a-5p	GTAGCATCATCAAGATTCACA	18.8954	4.49058	13.8885	5.05428	-2.07306	1.66523e-05	-0.444143	1.63e-12	-1.90246	1.44271e-13
	ghr-miR172h	aly-miR172a-3p>aly-miR172b-3p>aof-miR172>aqc-miR172a>ata-miR172b-3p>ath-miR172a>ath-miR172b-3p>bdi-miR172a-3p>bna-miR172a>bol-miR172a>bol-miR172b>bra-miR172a>bra-miR172b-3p>cas-miR172a-3p>cas-miR172b>cca-miR172>cme-miR172b>cme-miR172c>csi-miR172b-3p>dpr-miR172a>dpr-miR172b>egu-miR172a>egu-miR172b>egu-miR172c>eun-miR172a-3p>eun-miR172b-3p>eun-miR172c-3p>fve-miR172b>fve-miR172c>fve-miR172a>gma-miR1…	AGAATCTTGATGATGCTGCAT	7.24868	3.2384	15.1547	0.578735	-1.16244		1.06398	2.24e-96	-3.64674	0.0156731
miR319	ghr-miR319a	aau-miR319>aly-miR319a-3p>aly-miR319b-3p>amg-miR319>aof-miR319a>aqc-miR319>ath-miR319a>ath-miR319b>bra-miR319-3p>cca-miR319>gma-miR319h>gma-miR319j>gma-miR319k>gma-miR319m>hbr-miR319>lus-miR319a>mdm-miR319a>mdm-miR319b-3p>mes-miR319a>mes-miR319b>mes-miR319c>mes-miR319d>mes-miR319e>mtr-miR319d-3p>nta-miR319a>nta-miR319b>rco-miR319a>rco-miR319b>rco-miR319c>sly-miR319b>stu-miR319a-3p>tae-miR319>vun-…	TTGGACTGAAGGGAGCTCCCT	634.056	1548.26	1377.97	17.555	1.28796	0	1.11986		-5.17466	0
	ghr-miR319b	aly-miR319c-3p>aly-miR319d-3p>ath-miR319c>mes-miR319g>pvu-miR319c>rco-miR319d>sly-miR319c-3p	TTGGACTGAAGGGAGCTCCTT	206.099	130.097	149.529	32.4477	-0.663744	2.20405467187497e-315	-0.462907	0	-2.66715	0
	ghr-miR319c	mtr-miR319c-3p>vvi-miR319g	TTGGACTGAAGGGAGCTCCCA	452.921	0.604502	0.474822	0.0385823	-9.5493	0	-9.89766	0	-13.519	0
	ghr-miR319d	cpa-miR319>mes-miR319f	ATTGGACTGAAGGGAGCTCC	10.6694	4.23151	2.80936	2.43069	-1.33424	5.34283e-21	-1.92517	6.62e-36	-2.13405	8.30212e-46
miR390	cotton-miR390-5p	cotton-miR390-5p	GAAACTCAGGATAGATAGCGC	18.9769	18.0487	33.4354	38.2737	-0.0723493		0.817132		1.01211	1.61629e-15
miR393	ghr-miR393a	bdi-miR393a>bdi-miR393b-5p>bna-miR393>cme-miR393a>cme-miR393b>cme-miR393c>csi-miR393c-5p>fve-miR393a>gma-miR393a>lus-miR393a>lus-miR393b>lus-miR393c>lus-miR393d>mes-miR393a>mtr-miR393a>mtr-miR393b-5p>osa-miR393a>ppe-miR393b>ptc-miR393a-5p>ptc-miR393b-5p>ptc-miR393c>rco-miR393>sbi-miR393a>sbi-miR393b>tcc-miR393b>vca-miR393-5p>vvi-miR393b>vvi-miR393a>ghr-miR393	TCCAAAGGGATCGCATTGATCT	20.8501	28.6707	8.82377	2.6236	0.459517	0.000191623	-1.24059		-2.99044
miR394	ghr-miR394a	ahy-miR394>aly-miR394a-5p>aly-miR394b-5p>aof-miR394>ata-miR394-5p>ath-miR394a>ath-miR394b-5p>atr-miR394>bdi-miR394>bna-miR394a>bna-miR394b>cca-miR394>cme-miR394b>cme-miR394a>cpa-miR394a>cpa-miR394b>csi-miR394a>csi-miR394b-5p>fve-miR394>ghr-miR394b>ghr-miR394a>gma-miR394b-5p>gma-miR394a-5p>gma-miR394c-5p>gma-miR394d>gma-miR394e>gma-miR394f>gma-miR394g>lus-miR394a>lus-miR394b>mdm-miR394a>mdm-miR394…	TTGGCATTCTGTCCACCTCC	7.28941	57.1686	41.2304	0.771646	2.97135	8.09174e-270	2.49983	5.5e-26	-3.23979	3.27644e-28
miR396	ghr-miR396a	aly-miR396b-5p>ama-miR396-5p>aqc-miR396b>ata-miR396c-5p>ath-miR396b-5p>atr-miR396b>atr-miR396c>atr-miR396e>bcy-miR396b>bdi-miR396e-5p>bgy-miR396b>bna-miR396a>bra-miR396-5p>cas-miR396b>cca-miR396a-5p>ccl-miR396>cme-miR396a>cme-miR396c>cme-miR396d>csi-miR396f-5p>fve-miR396b-5p>gma-miR396b-5p>gma-miR396c>gma-miR396k-5p>lus-miR396b>lus-miR396e>mdm-miR396c>mdm-miR396d>mdm-miR396e>mes-miR396c>mes-miR39…	TTCCACAGCTTTCTTGAACTT	254.315	227.638	450.646	122.306	-0.159873		0.825378		-1.05612	0
	ghr-miR396b	aly-miR396a-3p>ath-miR396a-3p>csi-miR396b-3p>eun-miR396a-3p>fve-miR396a-3p>fve-miR396c-3p>gma-miR396i-3p>mtr-miR396b-3p>sly-miR396a-3p	GTTCAATAAAGCTGTGGGAAG	32.2118	49.051	118.547	111.271	0.606691		1.8798	3.76e-188	1.78842	1.11926e-144
	ghr-miR396c	csi-miR396f-3p>gma-miR396b-3p>gma-miR396k-3p>mtr-miR396a-3p	GCTCAAGAAAGCTGTGGGAGA	27.5287	41.4515	70.3528	31.1745	0.590489		1.35367	3.97e-44	0.17943
	ghr-miR396e	pab-miR396b>pab-miR396c>pab-miR396i>pab-miR396j>pab-miR396k>pab-miR396l>pab-miR396m>pab-miR396n>pab-miR396o>pab-miR396p>pab-miR396q>pab-miR396r>pab-miR396s>pab-miR396t>ptc-miR396g-5p>tcc-miR396d	TTCCACGGCTTTCTTGAACTT	8.42965	5.39734	4.58995	18.1723	-0.643225		-0.876996		1.10819	5.33546e-10
	ghr-miR396f	pab-miR396a-5p>vvi-miR396a	TTCCACAGCTTTCTTGAACTA	7.73736	13.3854	0.01	1.19605	0.790747		-9.5957	2.12e-66	-2.69356	1.39075e-41
miR398	ghr-miR398a	aof-miR398>aqc-miR398b>bdi-miR398a>cca-miR398>cme-miR398a>csi-miR398b-3p>gma-miR398c>gma-miR398d>lus-miR398a>mdm-miR398b>mdm-miR398c>mes-miR398>mtr-miR398b>mtr-miR398c>nta-miR398>osa-miR398b>ppe-miR398a-3p>ptc-miR398b>ptc-miR398c-3p>rco-miR398b>tcc-miR398a>vvi-miR398b>vvi-miR398c	TGTGTTCTCAGGTCGCCCCTG	829.119	99.9155	202.076	266.449	-3.0528	0	-2.03668	0	-1.63772	0
	ghr-miR398	aly-miR398a-3p>aqc-miR398a>ath-miR398a-3p>bol-miR398a-3p>cme-miR398b>csi-miR398a-3p>ghr-miR398>gma-miR398a>gma-miR398b-3p>gra-miR398>mdm-miR398a>mtr-miR398a-3p>osa-miR398a>ptc-miR398a>rco-miR398a>tcc-miR398b>vvi-miR398a	TGTGTTCTCAGGTCACCCCTT	64.3422	3.62701	22.4353	1.35038	-4.14891	0	-1.51999	5.46e-157	-5.57433	0
miR399	ghr-miR399f	aly-miR399a-3p>aly-miR399h-3p>ath-miR399f>bdi-miR399d>bna-miR399a>bna-miR399b>cme-miR399c>csi-miR399a-3p>csi-miR399e-3p>lus-miR399a>lus-miR399c>lus-miR399e>mes-miR399b>mes-miR399c>mes-miR399d>mes-miR399g>ptc-miR399b>rco-miR399b>rco-miR399c>tcc-miR399b>tcc-miR399d>vvi-miR399e	TGCCAAAGGAGATTTGCCCGG	11.321	7.9017	3.36332	5.74877	-0.518763		-1.75104	3.16e-34	-0.977675
	ghr-miR399g	ppe-miR399a	CGCCAAAGGAGAGTTGCCCTT	1.34386	13.1695	0.633096	1.58188	3.29275	9.26419e-53	-1.08588	0.00186287	0.235256
	ghr-miR399i	ata-miR399b-3p>ata-miR399a-3p>bdi-miR399b>bdi-miR399c>csi-miR399c-3p>gma-miR399i>lus-miR399b>lus-miR399d>mdm-miR399a>mdm-miR399b>mdm-miR399c>mes-miR399a>osa-miR399a>osa-miR399b>osa-miR399c>ptc-miR399f>ptc-miR399g>sbi-miR399a>sbi-miR399c>sbi-miR399h>sbi-miR399j>tcc-miR399g>vun-miR399b>vvi-miR399a>vvi-miR399h>zma-miR399a-3p>zma-miR399c-3p>zma-miR399h-3p	TGCCAAAGGAGAATTGCCCTG	3.50217	10.7515	1.93886	3.7039	1.61821	1.996e-17	-0.853044		0.0807958
miR403	ghr-miR403a	aly-miR403a-3p>aly-miR403b-3p>ath-miR403-3p>bna-miR403>bra-miR403-3p>csi-miR403a-3p>csi-miR403b-3p>har-miR403a>hpe-miR403a>htu-miR403a>htu-miR403b>htu-miR403c>htu-miR403d>htu-miR403e>mdm-miR403a>mdm-miR403b>mes-miR403a>mes-miR403b>ppe-miR403>ptc-miR403a>ptc-miR403b>ptc-miR403c-3p>ptc-miR403d>rco-miR403a>rco-miR403b>tcc-miR403a>tcc-miR403b>vvi-miR403a>vvi-miR403b>vvi-miR403c>vvi-miR403d>vvi-miR403…	TTAGATTCACGCACAAACTCG	21.0945	25.0005	22.9497	9.52983	0.245089	0.000365737	0.121611	1.02e-131	-1.14634
miR408	ghr-miR408a	ahy-miR408-3p>aly-miR408-3p>ath-miR408-3p>cas-miR408>cme-miR408>csi-miR408-3p>gma-miR408a-3p>gma-miR408b-3p>gma-miR408c-3p>lus-miR408a>mdm-miR408a>mes-miR408>mtr-miR408-3p>pta-miR408>ptc-miR408-3p>vun-miR408>vvi-miR408	ATGCACTGCCTCTTCCCTGGC	38.1167	15.1557	22.831	32.6406	-1.33056	9.29933e-55	-0.739427		-0.223753
miR482	ghr-miR482a	ghr-miR482a>sly-miR482e-3p	TCTTTCCTACTCCTCCCATACC	53.9579	10.8379	48.9462	83.3764	-2.31576	4.118e-192	-0.140636		0.627805
	ghr-miR482b	ghr-miR482b	TCTTGCCTACTCCACCCATGCC	1045.52	912.711	429.239	2748.03	-0.195991		-1.28437	0	1.39417	0
	ghr-miR482c	gra-miR482	TCTTTCCAATTCCTCCCATTCC	27.2029	7.68581	27.7375	8.02512	-1.82349	8.54805e-75	0.0280768		-1.76117	9.12361e-94
	ghr-miR482d	gra-miR482c	TTCCCAAAACCTCCAATTCCAA	300.006	135.192	404.509	185.349	-1.14998	0	0.43118		-0.694743
	ghr-miR482f	pab-miR482c>pde-miR482a>vvi-miR482	TCTTTCCTACTCCTCCCATTCC	63.2835	26.339	96.1514	68.6379	-1.26463	1.51645e-108	0.60348		0.117178
	ghr-miR482h	ppe-miR482b-3p	CTTCCCAAACCTCCCATTCCTA	0.01	150.348	3.67987	2.31494	13.876	0	8.52351	6.16e-25	7.85483	6.51524e-15
	ghr-miR482i	ppe-miR482f	TCTTTCCTACTCCACCCATTCC	0.0407229	59.5002	1.30576	0.655899	10.5128	0	5.0029	4.45e-08	4.00956	0.000911471
	ghr-miR482j	ppe-miR482c-3p	TTCCCAAGCCCGCCCATTCCAA	0.01	80.1828	1.22662	0.925976	12.9691	0	6.93855	9.05e-09	6.5329	2.31044e-06
miR535	ghr-miR535a	mes-miR535a	TGACAACGAGAGAGAGCACGT	3033.7	1486.21	3184.95	7830.4	-1.02944	0	0.0701929		1.36801	0
	ghr-miR535b	aof-miR535>atr-miR535>cpa-miR535>eun-miR535a-5p>eun-miR535b-5p>mdm-miR535a>osa-miR535-5p>pab-miR535e>pab-miR535a>pab-miR535c>pab-miR535d>ppe-miR535a>ppt-miR535a>ppt-miR535b>ppt-miR535c>ppt-miR535d>rco-miR535>vvi-miR535a>vvi-miR535b>vvi-miR535c	TGACAACGAGAGAGAGCACGC	1.87326	24.3528	8.50723	6.86765	3.70047	1.32603e-162	2.18314	1.5e-15	1.87427	5.49134e-42
	ghr-miR535e	mdm-miR535d>ppe-miR535b	TGACGACGAGAGAGAGCACGC	0.01	77.5921	1.3849	1.15747	12.9217	3.83426e-279	7.11364	3.32e-07	6.85483	6.89733e-06
miR827	ghr-miR827a	aof-miR827>csi-miR827>fve-miR827>ghr-miR827a>ghr-miR827b>ghr-miR827c>mes-miR827>ppe-miR827>tcc-miR827	TTAGATGACCATCAACAAACA	8.59254	4.53376	7.99284	0.810229	-0.922376		-0.104377		-3.40668	2.22072e-55
	ghr-miR827b	gra-miR827b	TTTGTTTATGGTCATCTAAGC	49.7227	18.61	15.3526	6.52041	-1.41783	3.4022e-99	-1.69542	4.43e-139	-2.93087	2.19449e-277
miR858	ghr-miR858a	ath-miR858b>pab-miR858b	TTCGTTGTCTGTTCGACCTTG	254.885	39.9403	47.7592	174.662	-2.67393	0	-2.416	0	-0.545279
	ghr-miR858b	mdm-miR858	TTCGTTGTCTGTTCGACCTGA	0.0814459	474.188	50.0541	39.2382	12.5073	0	9.26343	0	8.9122	3.15257e-237
miR2275	cotton-miR2275-3p	cotton-miR2275-3p	TTGTGATATTAGTGAAAAACA	54.4059	41.8402	58.5614	15.0471	-0.378874		0.106188		-1.85428	5.95876e-196
miR2948	ghr-miR2948-5p	ghr-miR2948-5p	TGTGGGAGAGTTGGGCAAGAAT	26.3885	71.0289	64.7341	59.9955	1.4285	9.06659e-86	1.29462	8.15e-61	1.18495	7.20212e-35
miR2949	ghr-miR2949b	ghr-miR2949b>ghr-miR2949c	TCTTTTGAACTGGATTTGCCGA	4.64242	4.27469	5.97484	21.9919	-0.119056		0.364025		2.24403	3.62281e-46
miR2950	ghr-miR2950a	atr-miR2950>mes-miR2950>vvi-miR2950-5p	TTCCATCTCTTGCACACTGGA	56.5234	23.9642	63.7053	42.402	-1.23797	1.65901e-94	0.172564		-0.414718
	ghr-miR2950	ghr-miR2950	TGGTGTGCAGGGGGTGGAATA	57.908	102.463	227.123	112.969	0.823268		1.97164	0	0.964092
miR3627	cotton-miR3627-5p	cotton-miR3627-5p	GTGCCTTCGGCCTGCGACAAG	2.11759	8.37667	6.09355	0.733064	1.98395	0.0435653	1.52486	1.45e-10	-1.53041
miR7122	ghr-miR7122a	ppe-miR7122a-5p	TTATACAATGAAATCACGGCCG	0.01	151.125	7.67629	5.59444	13.8835	0	9.58427	2.83e-51	9.12785	4.23632e-35
miR7495	ghr-miR7495a	ghr-miR7495a>ghr-miR7495b	TTACTTTAGATGTCTCCTTCA	78.4324	45.0354	75.4571	18.2109	-0.800391		-0.0557924		-2.10665	4.70350494840867e-321
miR7505	ghr-miR7505a	gra-miR7505b	ACAGCTTTAGAAATCATCCCT	369.805	211.835	269.936	134.189	-0.803826		-0.454146		-1.4625	0
	ghr-miR7505	ghr-miR7505	TTCAGAAACCATCCCTTCCTT	139.272	105.183	164.961	46.8389	-0.405004		0.244216		-1.57213	0
miR7508	ghr-miR7508	ghr-miR7508	CAAGAAAAGAAGTCGGGAGAG	40.8451	45.8126	57.2556	95.1054	0.165581		0.487254		1.21936	3.73098e-58
miR8633	ghr-miR8633	gra-miR8633	TAAGTGAAGAAAGAGGTAGGTT	63.4871	130.788	151.785	152.863	1.0427	2.35166e-86	1.25749	2.89e-132	1.26771	2.46802e-101
miR8634	ghr-miR8634	gra-miR8634	TTGGTATGGAGGATGGAAAAG	0.895905	3.71337	5.0252	3.9354	2.05131	2.01611e-09	2.48776	3.5e-15	2.13509	8.95964e-09
miR8636	ghr-miR8636	gra-miR8636	CGGACCCTCTAACAGTGGAGG	1.71036	14.7671	7.20147	0.424406	3.11001	1.22849e-55	2.07399	1.21e-16	-2.01079	4.06351e-08
miR8646	ghr-miR8646	gra-miR8646	TAGTGAGGATGGGAAATTTGT	4.03157	6.04502	19.0324	7.29206	0.584404		2.23905	2.37e-46	0.854984
miR8677	ghr-miR8677	gra-miR8677	AATGAATCTAGGTTCTCTCTT	1.71036	1.29536	7.9137	0.50157	-0.400949		2.21005	8.29e-20	-1.76978	2.79613e-07
miR8746	ghr-miR8746	gra-miR8746	TCCATATTTCACTATCTCTTA	9.77351	2.50436	10.8022	1.89053	-1.96443	2.38087e-30	0.144377		-2.37008	1.76476e-46
miR8753	ghr-miR8753	gra-miR8753	TGCCAAATCAGGGAAGCGAAA	5.33471	3.62701	8.15111	1.92912	-0.556628		0.611588		-1.46747	1.94588e-16
Novel miRNAs
miRn1	ghr-miRn1-5p	gra-miRn1-5p	TTGTCCACGCGCGACACGCAC	1.09952	7.64263	9.57558	0.115747	2.7972	2.33158e-26	3.12249	4.98e-36	-3.24783	0
miRn2	ghr-miRn2-3p	gra-miRn2-3p	GTGCCATCGGCCTGCGACAAG	0.610844	5.74277	8.50723	0.771646	3.23287	2.11002e-23	3.79981	9.31e-39	0.337136
miRn3	ghr-miRn3-5p	gra-miRn3-5p	ACAGGTGGTGGATCAAATATGAGT	33.8815	13.774	38.3419	40.5114	-1.29855	5.42821e-61	0.178424		0.257832
miRn4	ghr-miRn4-3p	gra-miRn4-3p	GGAAGGTTTGGAGGAGAGTGA	1.87326	12.1764	5.1439	11.6519	2.70047	1.79661e-39	1.45732	2.3e-07	2.63694	0
miRn5	ghr-miRn5-5p	gra-miRn5-5p	CAAGGCTTTGGGATACAAG	6.96362	3.75655	7.43888	0.655899	-0.890431		0.0952468		-3.40829	0
	ghr-miRn5-3p	gra-miRn5-3p	TGTATTTCAAAGCCTTGGTT	11.7689	1.38172	10.9209	13.3495	-3.09045	6.48083e-57	-0.107891		0.181801
*TPM: tags per million reads; miRNA_id with red color designs Gossypium miRNA already deposited in miRBase.
