# Supplementary material for: Profiling of MicroRNAs Involved in Mepiquat Chloride-Mediated Inhibition of Internode Elongation in Cotton (Gossypium hirsutum L.) Seedlings
Source: Front Plant Sci. 2021 Feb 24;12:643213. doi: 10.3389/fpls.2021.643213 (PMC7943613; doi:10.3389/fpls.2021.643213)
Supplement: Supplementary file 6 [file Table_6.XLSX]

## Sheet: Table S6
Supplementary Table S6. Targets predicted for known and novel miRNAs.
miRNA family	Transcript ID	Target site_start	Target site_end	Score	gene_annotation
Known miRNAs
ghr-miR156	Gh_A07G0063	32	50	4	Aldehyde dehydrogenase family 2 member C4, partial
	Gh_D07G0047	65	83	4	hypothetical protein B456_001G004400
	Gh_D01G2349	684	702	3.5	hypothetical protein B456_002G074100
	Gh_D01G1231	571	592	4	hypothetical protein B456_002G156800
	Gh_A03G0514	538	559	4	hypothetical protein B456_003G113300
	Gh_D03G1012	538	559	4	hypothetical protein B456_003G113300
	Gh_D03G1387	163	182	4	hypothetical protein B456_003G152200
	Gh_D02G2013	199	221	4	hypothetical protein B456_005G227300
	Gh_D04G1985	703	724	0	hypothetical protein B456_006G066700
	Gh_D09G1512	253	270	4	hypothetical protein B456_006G177700
	Gh_D11G0401	1021	1042	1	hypothetical protein B456_007G043500
	Gh_D11G2924	1061	1081	4	hypothetical protein B456_007G318800
	Gh_D12G1469	40	57	3.5	hypothetical protein B456_008G161700
	Gh_D05G1509	778	800	4	hypothetical protein B456_009G166400
	Gh_D06G2092	1158	1177	3.5	hypothetical protein B456_010G236200
	Gh_Sca019899G01	255	274	3.5	hypothetical protein B456_012G000600
	Gh_A12G1344	40	57	3.5	hypothetical protein F383_17338
	Gh_A10G2131	2322	2344	3.5	hypothetical protein GOBAR_AA18348
	Gh_A07G0257	1945	1965	3.5	hypothetical protein GOBAR_AA22466
	Gh_D06G1652	414	432	4	hypothetical protein GOBAR_DD06581
	Gh_D12G0466	64	81	3	hypothetical protein GOBAR_DD10462
	Gh_D05G2085	1689	1706	4	hypothetical protein GOBAR_DD25197
	Gh_D07G0314	1945	1965	4	hypothetical protein GOBAR_DD25337
	Gh_A09G1384	1448	1466	3.5	Phosphoglycerate kinase 1, chloroplastic -like protein
	Gh_D07G0870	202	221	4	A/G-specific adenine DNA glycosylase-like isoform X4
	Gh_A07G0809	199	218	4	adenine DNA glycosylase-like
	Gh_A12G2144	505	524	4	calcineurin B-like protein 4 isoform X1
	Gh_A02G1457	2789	2808	4	calcium-transporting ATPase 2, plasma membrane-type-like
	Gh_A07G2137	1041	1058	4	cation/H(+) antiporter 15-like isoform X1
	Gh_D07G2349	1029	1046	4	cation/H(+) antiporter 15-like isoform X1
	Gh_D01G0788	1534	1555	4	GPI ethanolamine phosphate transferase 3-like
	Gh_A03G0156	383	404	4	hydroxyproline O-galactosyltransferase HPGT1-like
	Gh_D03G1429	383	404	4	hydroxyproline O-galactosyltransferase HPGT1-like
	Gh_D11G0300	644	663	4	inositol-tetrakisphosphate 1-kinase 1-like
	Gh_D09G1558	468	485	4	LIMR family protein At5g01460
	Gh_A09G1539	468	485	4	LIMR family protein At5g01460-like
	Gh_A01G0768	1534	1555	4	LOW QUALITY PROTEIN: GPI ethanolamine phosphate transferase 3-like
	Gh_A12G0463	67	84	3	LRR receptor-like serine/threonine-protein kinase GSO1
	Gh_A07G2223	1619	1637	4	LRR receptor-like serine/threonine-protein kinase RCH1
	Gh_A11G1106	611	632	4	mediator of RNA polymerase II transcription subunit 33B-like isoform X1
	Gh_A10G2249	13128	13145	3.5	midasin-like
	Gh_D10G0536	13260	13277	3.5	midasin-like
	Gh_A10G0627	340	357	2.5	NAC domain-containing protein 83-like
	Gh_D13G1279	1252	1274	3	nucleolar complex protein 3 homolog
	Gh_Sca004768G11	1692	1709	4	oligopeptide transporter 4-like
	Gh_A04G1000	3377	3394	4	phosphatidylinositol 4-kinase alpha 1-like isoform X1
	Gh_D09G1386	1316	1334	3.5	phosphoglycerate kinase-like isoform X1
	Gh_D09G0654	4190	4207	3.5	probable inactive serine/threonine-protein kinase lvsG isoform X1
	Gh_A13G0889	1622	1641	4	protein ALWAYS EARLY 2-like isoform X1
	Gh_A11G0352	256	277	4	protein bicaudal C homolog 1-like
	Gh_A09G0650	4196	4213	3.5	protein GFS12
	Gh_A05G2337	1664	1681	4	protein NRT1/ PTR FAMILY 5.10-like
	Gh_D10G2452	2322	2344	3	protein SMAX1-LIKE 6-like
	Gh_A11G1151	8202	8219	4	protein SPIRRIG-like isoform X1
	Gh_A06G0379	401	418	4	protein transport protein Sec24-like At4g32640
	Gh_D06G0409	404	421	3.5	protein transport protein Sec24-like At4g32640
	Gh_A05G1197	568	589	3	putative glucose-6-phosphate 1-epimerase
	Gh_D05G1374	652	673	3	putative glucose-6-phosphate 1-epimerase isoform X1
	Gh_A12G1222	12534	12553	4	sacsin
	Gh_D08G2129	4	21	4	serine carboxypeptidase-like
	Gh_A06G0796	388	409	3.5	serine/threonine protein phosphatase 2A 55 kDa regulatory subunit B beta isoform-like
	Gh_D06G0926	388	409	3.5	serine/threonine protein phosphatase 2A 55 kDa regulatory subunit B beta isoform-like
	Gh_A07G0442	796	817	2	squamosa promoter-binding-like protein 13A
	Gh_Sca035233G01	367	388	2	squamosa promoter-binding-like protein 13A
	Gh_A01G1274	638	658	2	squamosa promoter-binding-like protein 13A
	Gh_A11G0344	811	832	1	squamosa promoter-binding-like protein 13A
	Gh_D01G1495	643	664	2	squamosa promoter-binding-like protein 13A
	Gh_D11G3165	784	805	0	squamosa promoter-binding-like protein 14
	Gh_A03G1083	668	688	2	squamosa promoter-binding-like protein 16
	Gh_A12G1380	637	658	2	squamosa promoter-binding-like protein 16
	Gh_A01G1281	1160	1180	2	squamosa promoter-binding-like protein 2
	Gh_A03G1092	1142	1162	2	squamosa promoter-binding-like protein 2
	Gh_A04G1486	1171	1192	1	squamosa promoter-binding-like protein 2
	Gh_D02G1515	1144	1165	1	squamosa promoter-binding-like protein 2
	Gh_D04G1827	1159	1180	1	squamosa promoter-binding-like protein 2
	Gh_D01G1503	1135	1156	1	squamosa promoter-binding-like protein 2 isoform X2
	Gh_A03G0632	1208	1228	2	squamosa promoter-binding-like protein 6
	Gh_A04G1266	817	838	0.5	squamosa promoter-binding-like protein 6
	Gh_D03G0920	1207	1228	1	squamosa promoter-binding-like protein 6
	Gh_D04G1893	817	838	3	squamosa promoter-binding-like protein 6
	Gh_A13G0749	1099	1120	0.5	squamosa promoter-binding-like protein 6 isoform X1
	Gh_D13G0874	892	913	0.5	squamosa promoter-binding-like protein 6 isoform X1
	Gh_D12G0947	697	718	2	squamosa promoter-binding-like protein 7
	Gh_D11G0821	871	892	2	squamosa promoter-binding-like protein 7
	Gh_A11G0706	871	892	2	squamosa promoter-binding-like protein 7 isoform X1
	Gh_A12G0866	694	715	2	squamosa promoter-binding-like protein 7 isoform X1
	Gh_A04G1331	814	835	0	squamosa promoter-binding-like protein 9
	Gh_A03G0970	843	863	4	TIMELESS-interacting protein-like
	Gh_D02G1353	846	866	4	TIMELESS-interacting protein-like
	Gh_A01G1210	994	1015	4	transcription initiation factor TFIID subunit 15-like
	Gh_A12G1576	2603	2623	4	tRNA(adenine(34)) deaminase, chloroplastic-like
	Gh_D12G1707	2660	2680	4	tRNA(adenine(34)) deaminase, chloroplastic-like
	Gh_A13G1348	1282	1301	4	UDP-glycosyltransferase 73C3-like
	Gh_A03G0742	1212	1229	4	uncharacterized protein LOC107887114 isoform X1
	Gh_D05G0671	1267	1285	4	uncharacterized protein LOC107906761
	Gh_A01G0945	3543	3560	4	uncharacterized protein LOC107918029 isoform X1
	Gh_A08G1377	1390	1409	4	uncharacterized protein LOC107929421
	Gh_A05G0537	1267	1285	4	uncharacterized protein LOC107937905 isoform X1
	Gh_A07G1321	1891	1908	4	uncharacterized protein LOC107952922 isoform X1
	Gh_D07G1431	1891	1908	4	uncharacterized protein LOC107954544 isoform X2
	Gh_A06G1323	414	432	4	uncharacterized protein LOC107962009 isoform X1
	Gh_A03G0194	163	182	4	uncharacterized protein LOC107963829
	Gh_D07G1414	235	252	4	uncharacterized protein LOC108475391
	Gh_A08G1783	4	21	4	Serine carboxypeptidase-like 48
	Gh_A11G2811	784	805	0	SQUAMOSA promoter binding-like transcription factor
	Gh_D01G1229	792	810	3	SQUAMOSA promoter binding-like transcription factor
	Gh_D02G1499	667	688	2	SQUAMOSA promoter binding-like transcription factor
	Gh_D07G0506	796	817	2	SQUAMOSA promoter binding-like transcription factor
	Gh_D12G1504	637	658	2	SQUAMOSA promoter binding-like transcription factor
	Gh_A01G2095	788	808	4	squamosa promoter-binding-like protein 9
ghr-miR159	Gh_A05G3434	950	970	3.5	GAMYB-DB1
	Gh_D04G0157	951	970	3.5	GAMYB-DB2
	Gh_D07G1676	463	484	4	hypothetical protein B456_001G193200
	Gh_D08G1531	691	710	3	hypothetical protein B456_004G165400, partial
	Gh_D08G1959	5000	5020	4	hypothetical protein B456_004G211700
	Gh_D08G2093	561	582	4	hypothetical protein B456_004G227100
	Gh_A08G1746	687	708	4	hypothetical protein B456_004G227300
	Gh_D08G2095	687	708	4	hypothetical protein B456_004G227300
	Gh_D09G1026	884	903	4	hypothetical protein B456_006G121900
	Gh_D09G1665	88	107	1	hypothetical protein B456_006G193000
	Gh_D12G2676	2139	2160	4	hypothetical protein B456_008G272700
	Gh_D05G1495	690	709	4	hypothetical protein B456_009G164800
	Gh_A05G2490	835	855	4	hypothetical protein B456_009G306300
	Gh_D05G2766	814	834	4	hypothetical protein B456_009G306300
	Gh_D06G0569	687	708	4	hypothetical protein B456_010G068300
	Gh_D06G1886	951	970	3.5	hypothetical protein B456_010G212500
	Gh_Sca005979G01	398	417	3.5	hypothetical protein B456_011G095900
	Gh_D13G0011	1028	1046	3.5	hypothetical protein B456_013G001100
	Gh_D13G2132	119	139	3.5	hypothetical protein B456_013G235200
	Gh_A09G0717	274	294	4	hypothetical protein GOBAR_AA04105
	Gh_A05G3672	51	71	4	hypothetical protein GOBAR_AA11868
	Gh_Sca077035G01	62	81	4	hypothetical protein GOBAR_AA24065
	Gh_A06G1517	950	970	3.5	hypothetical protein GOBAR_AA28131
	Gh_A03G0236	473	493	4	hypothetical protein GOBAR_AA30984
	Gh_A05G2443	953	973	3.5	hypothetical protein GOBAR_AA31218
	Gh_D08G2477	24	43	3	hypothetical protein GOBAR_AA33993
	Gh_A08G1745	546	567	4	hypothetical protein GOBAR_AA35379
	Gh_A10G0314	1211	1231	4	hypothetical protein GOBAR_AA36198
	Gh_D11G0137	2288	2308	4	hypothetical protein GOBAR_DD05891
	Gh_D08G1157	2200	2218	3.5	hypothetical protein GOBAR_DD11533
	Gh_D01G0174	102	120	4	hypothetical protein GOBAR_DD28943
	Gh_D05G2351	57	77	4	hypothetical protein GOBAR_DD32541
	Gh_A13G1636	2103	2122	4	hypothetical protein GOBAR_DD36143
	Gh_Sca076743G01	72	93	4	nuclear valosin-containing protein-like
	Gh_D04G0958	273	294	3.5	1-(5-phosphoribosyl)-5-[(5-phosphoribosylamino)methylideneamino] imidazole-4-carboxamide isomerase, chloroplastic-like
	Gh_D05G3293	156	177	4	axial regulator YABBY 5-like isoform X2
	Gh_A04G0351	156	177	4	axial regulator YABBY 5-like isoform X3
	Gh_D01G0691	336	356	4	beta-(1,2)-xylosyltransferase-like isoform X1
	Gh_A11G0257	1	21	3.5	calcineurin B-like protein 1
	Gh_D11G0276	1	21	3.5	calcineurin B-like protein 1
	Gh_A03G0552	267	288	4	callose synthase 10-like
	Gh_D03G0977	267	288	4	callose synthase 10-like isoform X2
	Gh_A10G1771	1185	1205	4	cAMP-regulated phosphoprotein 21-like
	Gh_D10G2043	1185	1205	4	cAMP-regulated phosphoprotein 21-like
	Gh_A12G1509	858	878	3.5	cyclic dof factor 1-like isoform X1
	Gh_D12G1633	855	875	3.5	cyclic dof factor 1-like isoform X1
	Gh_D08G0400	261	280	4	cysteine-rich receptor-like protein kinase 10 isoform X1
	Gh_A06G1068	845	864	3.5	cysteine-rich receptor-like protein kinase 18 isoform X1
	Gh_D08G0401	1698	1717	4	cysteine-rich receptor-like protein kinase 18 isoform X1
	Gh_D09G0471	74	93	3.5	cytochrome P450 CYP736A12-like
	Gh_A09G1128	930	950	3.5	cytokinin dehydrogenase 1-like
	Gh_D09G1132	930	950	3.5	cytokinin dehydrogenase 1-like
	Gh_D09G1574	1451	1469	4	dnaJ protein ERDJ3A-like
	Gh_D04G0814	1995	2015	4	glutamate receptor 2.8-like
	Gh_D13G2000	2103	2122	4	helicase and polymerase-containing protein TEBICHI-like isoform X1
	Gh_D10G0847	398	417	3.5	homeobox-leucine zipper protein HAT5-like
	Gh_A08G1744	561	582	4	L-ascorbate peroxidase, cytosolic
	Gh_D08G2094	546	567	4	L-ascorbate peroxidase, cytosolic-like
	Gh_A02G1065	2467	2485	3.5	leucine-rich repeat receptor-like tyrosine-protein kinase PXC3 isoform X1
	Gh_A08G2382	4856	4876	4	lysine-specific demethylase 5D-like isoform X2
	Gh_D01G0461	638	658	4	MATE efflux family protein LAL5-like
	Gh_A07G1527	463	484	4	N-acetyltransferase 9-like protein
	Gh_D03G0827	2422	2440	4	nuclear pore complex protein NUP98A-like isoform X1
	Gh_A02G0938	2239	2257	4	nuclear pore complex protein NUP98A-like isoform X2
	Gh_A08G0948	2245	2263	4	nuclear pore complex protein NUP98A-like isoform X2
	Gh_A01G1996	377	396	4	patellin-6-like
	Gh_D01G2256	377	396	4	patellin-6-like
	Gh_A03G0835	789	809	4	probable boron transporter 2
	Gh_D02G1180	789	809	4	probable boron transporter 2 isoform X1
	Gh_A12G2571	861	880	4	probable mannitol dehydrogenase
	Gh_A02G0936	1821	1841	4	probable methyltransferase PMT18
	Gh_D03G0829	1821	1841	4	probable methyltransferase PMT18 isoform X1
	Gh_A06G1481	52	71	4	probable pectate lyase 13
	Gh_D05G2792	61	80	4	probable pectate lyase 5 isoform X2
	Gh_A01G0987	1475	1494	4	protein ASPARTIC PROTEASE IN GUARD CELL 1-like
	Gh_D01G1036	1475	1494	4	protein ASPARTIC PROTEASE IN GUARD CELL 1-like
	Gh_A12G1412	724	743	4	protein indeterminate-domain 5, chloroplastic-like
	Gh_D12G1530	817	836	3.5	protein indeterminate-domain 5, chloroplastic-like
	Gh_D10G2452	1083	1102	4	protein SMAX1-LIKE 6-like
	Gh_A01G0416	593	612	4	protein SPEAR2-like
	Gh_A13G1271	521	540	3	protein SPEAR2-like
	Gh_A01G0529	480	500	3.5	protein SPOROCYTELESS-like isoform X1
	Gh_D01G0542	480	500	3.5	protein SPOROCYTELESS-like isoform X1
	Gh_D06G1659	713	733	3.5	protein STRUBBELIG-RECEPTOR FAMILY 8-like
	Gh_D10G2432	149	169	4	putative ABC transporter C family member 15
	Gh_A12G2282	2139	2160	4	putative cell division cycle ATPase isoform X1
	Gh_A10G1103	1499	1518	4	receptor like protein kinase S.2-like
	Gh_D10G1404	1499	1518	4	receptor like protein kinase S.2-like
	Gh_A04G1331	608	627	4	squamosa promoter-binding-like protein 9
	Gh_D05G2497	1100	1120	4	subtilisin-like protease SBT1.9
	Gh_D04G0641	792	811	4	transcription factor DIVARICATA-like
	Gh_D01G2160	1514	1535	4	transcription factor EMB1444-like isoform X2
	Gh_A09G1008	884	903	4	transcription factor GAMYB-like
	Gh_D05G2713	954	973	3.5	transcription factor GAMYB-like
	Gh_D03G1006	103	122	4	transcription factor MYB23-like
	Gh_D13G1452	1020	1039	4	transcription factor MYB28-like
	Gh_A06G1172	275	294	3.5	U-box domain-containing protein 17-like
	Gh_D06G1459	275	294	3.5	U-box domain-containing protein 17-like
	Gh_D09G2465	274	294	4	U-box domain-containing protein 17-like
	Gh_D10G0320	1211	1231	4	U-box domain-containing protein 17-like
	Gh_A13G2074	1028	1046	3.5	UNC93-like protein 1
	Gh_A10G0278	629	649	4	uncharacterized protein LOC105778686 isoform X1
	Gh_D10G0279	630	649	4	uncharacterized protein LOC105778686 isoform X1
	Gh_D04G0050	581	600	4	uncharacterized protein LOC105779892
	Gh_D04G2032	389	410	4	uncharacterized protein LOC105780172 isoform X2
	Gh_A03G1486	17	38	4	uncharacterized protein LOC107886929 isoform X1
	Gh_D02G1954	17	38	4	uncharacterized protein LOC107908995
	Gh_A01G1032	3928	3947	3.5	uncharacterized protein LOC107917930 isoform X1
	Gh_Sca004952G04	288	307	3	uncharacterized protein LOC107931469
	Gh_D01G0421	593	612	4	uncharacterized protein LOC107939202
	Gh_A05G3829	174	192	4	uncharacterized protein LOC107940948
	Gh_D07G0634	1085	1104	4	uncharacterized protein LOC107953536
	Gh_D07G0284	112	132	3.5	uncharacterized protein LOC107953779
	Gh_A05G2235	327	346	4	uncharacterized protein LOC107957548
	Gh_A05G0862	2655	2674	4	uncharacterized protein LOC107959061
	Gh_A06G1170	1131	1151	4	uncharacterized protein LOC107962280
	Gh_D05G2496	543	562	4	uncharacterized protein LOC108450550
	Gh_A05G1325	698	718	4	uncharacterized protein LOC108452592 isoform X2
	Gh_A03G0697	1708	1726	4	uncharacterized protein LOC108456131
	Gh_A05G3555	575	594	4	uncharacterized protein LOC108460613
	Gh_A13G1779	434	454	3.5	uncharacterized protein LOC108461660
	Gh_A04G1220	389	410	4	uncharacterized protein LOC108480475 isoform X2
	Gh_A07G0227	112	132	3.5	uncharacterized protein LOC108481100
	Gh_A13G2114	244	264	3.5	vacuolar-sorting receptor 3-like
	Gh_A06G0511	687	708	4	VTE6-related protein At5g19930-like
	Gh_D12G2280	270	291	4	V-type proton ATPase subunit E-like
	Gh_A11G0123	2303	2323	4	zinc finger CCCH domain-containing protein 18-like
	Gh_D01G1182	1315	1335	4	zinc finger CCCH domain-containing protein 30-like
	Gh_A01G0705	461	481	4	zinc transporter 11-like isoform X1
	Gh_D01G0723	464	484	4	zinc transporter 11-like isoform X1
	Gh_A09G2189	288	307	3	Ribonucleoside-diphosphate reductase subunit beta
	Gh_A13G1161	1023	1042	4	Transcription factor GAMYB
	Gh_A08G2390	1106	1126	4	tubulin beta-1
	Gh_D08G1948	1106	1126	4	tubulin beta-1
ghr-miR160	Gh_A03G0274	1261	1283	2.5	hypothetical protein B456_003G142500
	Gh_D03G1293	1262	1282	2	hypothetical protein B456_003G142500
	Gh_A05G1991	1255	1277	2	hypothetical protein GOBAR_AA01837
	Gh_A10G1836	1331	1351	1.5	hypothetical protein GOBAR_AA33030
	Gh_D10G2093	1331	1351	2	hypothetical protein GOBAR_DD21114
	Gh_D10G1741	552	571	4	hypothetical protein GOBAR_DD32353
	Gh_A05G0895	1294	1316	2.5	auxin response factor 10-like
	Gh_D05G0978	1295	1315	2	auxin response factor 10-like isoform X1
	Gh_A06G0332	1249	1271	2	auxin response factor 17-like
	Gh_D05G3805	1256	1276	1.5	auxin response factor 17-like
	Gh_D06G0360	1250	1270	1.5	auxin response factor 17-like
	Gh_A13G2013	2125	2146	2.5	auxin response factor 18-like
	Gh_A05G3576	1315	1337	2	auxin response factor 18-like
	Gh_A09G1401	1358	1378	1.5	auxin response factor 18-like
	Gh_D04G0030	1316	1336	1.5	auxin response factor 18-like
	Gh_D09G1405	1358	1378	1.5	auxin response factor 18-like
	Gh_D13G2411	1210	1231	2.5	auxin response factor 18-like
	Gh_A05G2931	305	325	4	glutaredoxin-C1-like
	Gh_D07G2345	308	328	4	glutaredoxin-C1-like
	Gh_A11G1895	2202	2221	3.5	kinesin-like protein KIF19
	Gh_D11G2075	2200	2219	3.5	kinesin-like protein KIF19
	Gh_D05G3625	2174	2195	4	receptor-like protein 12
	Gh_D05G3626	1859	1880	4	receptor-like protein 12
	Gh_D05G3666	2351	2372	4	receptor-like protein 12
	Gh_D05G3667	2435	2456	4	receptor-like protein 12
	Gh_Sca005423G01	3401	3422	4	receptor-like protein 12
	Gh_D05G3622	1955	1976	4	receptor-like protein 12 isoform X1
	Gh_D05G3628	587	608	4	receptor-like protein 12 isoform X1
ghr-miR164	Gh_D01G0249	608	628	3.5	hypothetical protein B456_002G033100
	Gh_D09G1504	367	387	4	hypothetical protein B456_006G176900
	Gh_D11G2861	44	65	4	hypothetical protein B456_007G312000
	Gh_D11G2947	695	715	4	hypothetical protein B456_007G323900
	Gh_D05G0948	310	330	4	hypothetical protein B456_009G100900
	Gh_D13G1561	698	718	4	hypothetical protein B456_013G171300
	Gh_A11G2580	695	715	4	hypothetical protein GOBAR_AA15957
	Gh_A11G1044	562	582	3.5	hypothetical protein GOBAR_AA20625
	Gh_D11G1199	562	582	3.5	hypothetical protein GOBAR_AA20625
	Gh_A03G0032	144	163	4	hypothetical protein GOBAR_AA27682
	Gh_D08G0134	1283	1304	4	hypothetical protein GOBAR_DD31184
	Gh_A01G0250	605	625	3.5	hypothetical protein GOBAR_DD31476
	Gh_A11G0633	602	622	3.5	NAC domain protein 12
	Gh_D11G0743	602	622	3.5	NAC12 L-protein
	Gh_Sca057285G01	137	157	3.5	NAC12 L-protein
	Gh_D08G1977	1911	1932	4	beta-adaptin-like protein C
	Gh_A11G1954	430	450	4	cyclin-D5-1-like
	Gh_A03G1103	80	99	4	ELMO domain-containing protein C isoform X1
	Gh_A11G0290	638	658	2.5	NAC domain-containing protein 100-like
	Gh_A12G1620	641	661	0.5	NAC domain-containing protein 100-like
	Gh_D11G0347	638	658	2.5	NAC domain-containing protein 100-like
	Gh_D12G1761	641	661	0.5	NAC domain-containing protein 100-like
	Gh_A03G0505	21	40	4	pentatricopeptide repeat-containing protein At5g62370-like isoform X2
	Gh_D01G0448	698	718	4	protein CUP-SHAPED COTYLEDON 2
	Gh_A01G0440	697	718	4	protein CUP-SHAPED COTYLEDON 2-like
	Gh_A13G1259	698	718	4	protein CUP-SHAPED COTYLEDON 2-like isoform X1
	Gh_A08G0092	1283	1304	4	protein DGS1, mitochondrial
	Gh_D11G3061	27	46	4	protein EXORDIUM-like 6
	Gh_A09G1494	367	387	4	protein GPR107-like
	Gh_A11G2517	44	65	4	protein GrpE-like
	Gh_A05G0827	310	330	4	UDP-glucuronic acid decarboxylase 6-like
	Gh_D13G1926	357	376	4	uncharacterized protein LOC105781089
ghr-miR166	Gh_D02G0343	611	631	4	hypothetical protein B456_005G0403001
	Gh_D09G2222	652	671	4	hypothetical protein B456_006G253400
	Gh_A11G0298	518	537	4	hypothetical protein B456_007G038900
	Gh_D12G1933	630	649	4	hypothetical protein B456_008G212200
	Gh_D05G0479	560	579	2.5	hypothetical protein B456_009G049100
	Gh_A05G1085	551	570	2	hypothetical protein B456_009G136800
	Gh_D05G1263	551	570	2	hypothetical protein B456_009G136800
	Gh_A10G1947	161	181	4	hypothetical protein B456_011G257300
	Gh_D10G2515	161	181	4	hypothetical protein B456_011G257300
	Gh_A13G1557	893	911	4	hypothetical protein GOBAR_AA07643
	Gh_A06G0741	350	369	3.5	hypothetical protein GOBAR_AA11346
	Gh_A11G2426	431	451	4	hypothetical protein GOBAR_AA19255
	Gh_D11G0355	518	537	4	hypothetical protein GOBAR_AA24478
	Gh_A07G0803	262	282	4	hypothetical protein GOBAR_AA29800
	Gh_A06G1712	1014	1032	4	hypothetical protein GOBAR_AA30743
	Gh_D06G2265	801	819	4	hypothetical protein GOBAR_AA37142
	Gh_D13G2409	557	575	2.5	hypothetical protein GOBAR_DD08231
	Gh_Sca078086G01	234	252	4	hypothetical protein GOBAR_DD08837
	Gh_A06G0517	835	856	4	hypothetical protein GOBAR_DD09541
	Gh_D06G0574	835	856	4	hypothetical protein GOBAR_DD09541
	Gh_D11G2743	431	451	4	hypothetical protein GOBAR_DD12974
	Gh_D07G0865	262	282	4	hypothetical protein GOBAR_DD21877
	Gh_D11G3385	294	315	3	hypothetical protein GOBAR_DD32789
	Gh_A12G2662	564	583	4	cell division cycle 20.2, cofactor of APC complex-like
	Gh_A11G3294	285	306	3	DNA polymerase zeta processivity subunit-like isoform X1
	Gh_D12G0468	133	153	3.5	glutamic acid-rich protein-like
	Gh_A04G0832	558	576	4	glutathione S-transferase U17-like
	Gh_D04G1332	558	576	4	glutathione S-transferase U17-like
	Gh_A10G0035	575	594	2.5	homeobox-leucine zipper protein ATHB-14-like
	Gh_D10G0038	575	594	2.5	homeobox-leucine zipper protein ATHB-14-like isoform X1
	Gh_A07G0163	566	585	2.5	homeobox-leucine zipper protein ATHB-8-like
	Gh_A13G1004	212	231	2.5	homeobox-leucine zipper protein ATHB-8-like
	Gh_A06G0833	560	579	2.5	homeobox-leucine zipper protein ATHB-8-like
	Gh_D06G0966	560	579	2.5	homeobox-leucine zipper protein ATHB-8-like
	Gh_D07G0220	566	585	2.5	homeobox-leucine zipper protein ATHB-8-like
	Gh_A05G0892	560	579	2.5	homeobox-leucine zipper protein REVOLUTA-like
	Gh_A08G1765	560	579	2.5	homeobox-leucine zipper protein REVOLUTA-like
	Gh_A13G2011	554	573	3.5	homeobox-leucine zipper protein REVOLUTA-like
	Gh_D03G1290	566	585	2.5	homeobox-leucine zipper protein REVOLUTA-like
	Gh_D05G0975	560	579	2.5	homeobox-leucine zipper protein REVOLUTA-like
	Gh_D08G2109	560	579	2.5	homeobox-leucine zipper protein REVOLUTA-like
	Gh_A03G0276	566	586	2.5	homeobox-leucine zipper protein REVOLUTA-like isoform X2
	Gh_A11G2305	824	845	3.5	L10-interacting MYB domain-containing protein-like
	Gh_D11G2614	825	845	4	L10-interacting MYB domain-containing protein-like
	Gh_A13G0669	144	164	4	nudix hydrolase 23, chloroplastic-like isoform X1
	Gh_A08G0771	365	385	3.5	pathogenesis-related protein PR-1-like
	Gh_D08G0917	365	385	3.5	pathogenesis-related protein PR-1-like
	Gh_A05G2939	1853	1872	3	pentatricopeptide repeat-containing protein At1g71210-like
	Gh_D04G0727	1853	1872	3	pentatricopeptide repeat-containing protein At1g71210-like
	Gh_D13G1249	2030	2049	4	pentatricopeptide repeat-containing protein At3g13880 isoform X1
	Gh_A13G1002	2030	2049	4	pentatricopeptide repeat-containing protein At3g13880-like
	Gh_A12G0466	133	153	4	uncharacterized protein LOC107927470
	Gh_D13G0061	394	415	3.5	uncharacterized protein LOC107940481
	Gh_A13G0051	394	415	3.5	uncharacterized protein LOC107959338
	Gh_A09G2009	652	671	4	uncharacterized protein LOC108456007
	Gh_A02G0278	611	631	4	Ribonucleoside-diphosphate reductase small chain A -like protein
ghr-miR167	Gh_A09G2234	130	150	4	hypothetical protein B456_006G243100
	Gh_D09G2127	130	150	4	hypothetical protein B456_006G243100
	Gh_Sca094877G01	130	150	4	hypothetical protein B456_006G243100
	Gh_D11G2885	247	266	4	hypothetical protein GOBAR_AA05444
	Gh_D11G0582	2962	2982	3.5	hypothetical protein GOBAR_DD18646
	Gh_A08G0488	850	869	4	hypothetical protein GOBAR_DD36335
	Gh_A10G0412	2453	2475	4	auxin response factor 6-like
	Gh_D10G0426	2453	2475	4	auxin response factor 6-like
	Gh_A05G1225	2444	2466	4	auxin response factor 6-like isoform X2
	Gh_D05G3848	2444	2466	4	auxin response factor 6-like isoform X2
	Gh_A13G1175	955	974	4	microtubule-associated protein TORTIFOLIA1-like
	Gh_D03G1032	850	869	4	microtubule-associated protein TORTIFOLIA1-like
	Gh_D13G0533	448	467	4	microtubule-associated protein TORTIFOLIA1-like
	Gh_D13G1469	955	974	4	microtubule-associated protein TORTIFOLIA1-like
	Gh_D08G1500	524	544	3.5	probable tRNA N6-adenosine threonylcarbamoyltransferase, mitochondrial
	Gh_A11G0504	2962	2982	3.5	protein BRASSINOSTEROID INSENSITIVE 1
	Gh_D01G1302	229	248	4	protein NAP1-like isoform X1
	Gh_A02G0531	1858	1878	3.5	receptor-like protein kinase ANXUR2
	Gh_D02G0597	1864	1884	3.5	receptor-like protein kinase ANXUR2
	Gh_D04G1564	1100	1120	4	uncharacterized protein LOC107898795
	Gh_D13G0698	1678	1697	4	uncharacterized protein LOC107920006
	Gh_A08G1217	524	544	3.5	putative tRNA threonylcarbamoyladenosine biosynthesis Gcp
ghr-miR168	Gh_D03G1096	1095	1114	4	hypothetical protein B456_003G121700
	Gh_A12G0026	74	95	4	hypothetical protein B456_008G004500
	Gh_D12G2597	1570	1588	3	hypothetical protein B456_008G294100, partial
	Gh_D05G3653	352	370	3.5	hypothetical protein B456_009G446700
	Gh_D06G2098	380	400	3.5	hypothetical protein B456_010G236900
	Gh_Sca004908G01	380	400	3.5	hypothetical protein B456_010G236900
	Gh_A11G0376	2030	2048	3.5	hypothetical protein F383_00149
	Gh_A12G2257	878	898	3	hypothetical protein GOBAR_AA30003
	Gh_A03G0584	726	746	3.5	hypothetical protein GOBAR_AA34421
	Gh_D10G0684	1010	1029	4	hypothetical protein GOBAR_DD21157
	Gh_D12G0042	74	95	4	ARM REPEAT PROTEIN INTERACTING WITH ABF2-like
	Gh_D11G1425	5140	5161	4	chromatin modification-related protein EAF1 B-like isoform X1
	Gh_A11G1272	5140	5161	4	chromatin modification-related protein EAF1 B-like isoform X3
	Gh_A03G2077	299	316	4	cyclin-dependent protein kinase inhibitor SMR3-like
	Gh_D03G1213	281	298	4	cyclin-dependent protein kinase inhibitor SMR3-like
	Gh_A04G0942	964	983	4	E3 ubiquitin-protein ligase RING1
	Gh_D04G1457	964	983	4	E3 ubiquitin-protein ligase RING1-like
	Gh_A10G0192	529	547	4	endonuclease 1-like
	Gh_A11G0149	513	531	4	mitochondrial import inner membrane translocase subunit TIM22-like
	Gh_D11G0162	513	531	3	mitochondrial import inner membrane translocase subunit TIM22-like
	Gh_D12G2406	782	802	4	protein ABIL2-like
	Gh_A03G0442	890	910	3	protein ABIL2-like isoform X2
	Gh_A12G2469	1531	1549	3	protein argonaute 1-like isoform X1
	Gh_A09G1557	391	409	3	protein argonaute 1-like isoform X1
	Gh_D09G1629	637	655	3	protein argonaute 1-like isoform X1
	Gh_D11G0436	2039	2057	3.5	protein NBR1 homolog
	Gh_D03G0866	689	707	3.5	protein PHYTOCHROME KINASE SUBSTRATE 3-like isoform X1
	Gh_D07G0710	1525	1544	3.5	transportin-3-like
	Gh_A10G0311	1173	1192	4	uncharacterized protein LOC107925289
	Gh_D10G0317	1173	1192	4	uncharacterized protein LOC107941813
	Gh_A11G1643	2596	2614	4	zinc finger CCCH domain-containing protein 44-like
	Gh_D11G1800	2596	2614	4	zinc finger CCCH domain-containing protein 44-like isoform X2
ghr-miR169	Gh_A02G0182	644	663	4	heat stress transcription factor A-5-like
	Gh_A03G0674	160	180	3.5	hypothetical protein B456_003G071600
	Gh_D03G0835	160	180	2.5	hypothetical protein B456_003G071600
	Gh_D08G1973	568	586	4	hypothetical protein B456_004G213400
	Gh_D02G0246	641	660	4	heat stress transcription factor A-5-like
	Gh_A05G3793	2043	2061	4	hypothetical protein B456_009G199800
	Gh_D10G1290	376	394	4	hypothetical protein B456_011G144800
	Gh_A11G1610	1606	1624	4	hypothetical protein GOBAR_AA31346
	Gh_D03G0504	504	523	3.5	hypothetical protein GOBAR_DD09212
	Gh_D11G1769	1606	1624	4	hypothetical protein GOBAR_DD27846
	Gh_Sca033877G01	691	709	4	hypothetical protein GOBAR_DD27846
	Gh_A13G0997	86	106	4	Mitochondrial inner membrane organizing system 1
	Gh_A02G1221	672	691	3.5	cinnamoyl-CoA reductase 1-like
	Gh_D12G0468	1599	1619	4	glutamic acid-rich protein-like
	Gh_A08G2376	1657	1675	4	LOW QUALITY PROTEIN: puromycin-sensitive aminopeptidase
	Gh_A10G1208	190	208	4	mitochondrial import inner membrane translocase subunit TIM16-like isoform X2
	Gh_A02G0176	423	443	4	pentatricopeptide repeat-containing protein At4g14050, mitochondrial
	Gh_D02G0240	423	443	4	pentatricopeptide repeat-containing protein At4g14050, mitochondrial-like
	Gh_A09G0851	1247	1266	4	phosphoinositide phospholipase C 4-like
	Gh_D09G0873	1247	1266	4	phosphoinositide phospholipase C 4-like
	Gh_A11G2510	2035	2053	3.5	protein transport protein Sec24-like At3g07100
	Gh_D11G2856	2005	2023	3.5	protein transport protein Sec24-like At3g07100
	Gh_D08G0995	891	911	3.5	uncharacterized protein LOC107897926
	Gh_D04G0594	4914	4934	4	uncharacterized protein LOC107904736
	Gh_D13G1245	86	106	4	uncharacterized protein LOC107918283
	Gh_D13G1244	86	106	4	uncharacterized protein LOC107920569
	Gh_A12G0466	1607	1629	4	uncharacterized protein LOC107927470
	Gh_D01G1456	31	51	4	uncharacterized protein LOC107933421
	Gh_A08G2472	891	911	3.5	uncharacterized protein LOC108450089
	Gh_D05G1828	2961	2979	4	uncharacterized protein LOC111312741 isoform X1
	Gh_D09G1256	803	823	3.5	nuclear transcription factor Y subunit A-2-like
	Gh_A13G1701	1145	1165	2	nuclear transcription factor Y subunit A-7-like
	Gh_A10G0482	1456	1476	4	nuclear transcription factor Y subunit A-3-like
	Gh_A06G0669	2564	2584	2.5	nuclear transcription factor Y subunit A-7-like
	Gh_D08G1595	1120	1140	4	nuclear transcription factor Y subunit A-4-like
	Gh_D06G0761	2586	2606	2.5	nuclear transcription factor Y subunit A-7-like
	Gh_A05G3523	1683	1703	4	nuclear transcription factor Y subunit A-3-like
	Gh_D05G1315	2430	2450	3	nuclear transcription factor Y subunit A-3-like
	Gh_D10G0506	1325	1345	4	nuclear transcription factor Y subunit A-3-like
	Gh_A04G0462	597	617	3.5	nuclear transcription factor Y subunit A-10-like
	Gh_D01G1179	1408	1428	3	nuclear transcription factor Y subunit A-9-like
	Gh_A01G1710	1319	1339	3.5	nuclear transcription factor Y subunit A-10-like
	Gh_D01G1961	1322	1342	3.5	nuclear transcription factor Y subunit A-10-like
	Gh_A07G0129	2202	2222	2.5	nuclear transcription factor Y subunit A-5-like
	Gh_D04G0086	1643	1663	4	nuclear transcription factor Y subunit A-3-like
	Gh_D13G2051	1123	1143	2	nuclear transcription factor Y subunit A-4-like
	Gh_D07G2390	1180	1200	2.5	nuclear transcription factor Y subunit A-5-like
	Gh_D11G3183	1265	1285	3.5	nuclear transcription factor Y subunit A-10-like
	Gh_A01G1104	1391	1411	3	nuclear transcription factor Y subunit A-1-like
	Gh_A08G1303	1133	1153	4	nuclear transcription factor Y subunit A-4-like
	Gh_A08G0499	1246	1266	3	nuclear transcription factor Y subunit A-1-like
	Gh_D03G0606	1381	1401	3	nuclear transcription factor Y subunit A-1-like
ghr-miR171	Gh_A12G1331	569	587	4	High affinity nitrate transporter 2.5 -like protein
	Gh_D09G1748	455	475	4	hypothetical protein B456_006G201500
	Gh_D08G1020	121	141	4	hypothetical protein B456_007G272600
	Gh_D12G2185	1289	1309	4	hypothetical protein B456_008G238300
	Gh_D05G0135	65	85	2.5	hypothetical protein B456_009G015900
	Gh_D05G2218	384	404	4	hypothetical protein B456_009G244200
	Gh_D12G1457	569	587	4	hypothetical protein GOBAR_AA35363
	Gh_D03G1121	121	141	4	hypothetical protein GOBAR_DD19019
	Gh_D06G0532	121	141	4	hypothetical protein GOBAR_DD19019
	Gh_D03G1558	854	874	4	hypothetical protein GOBAR_DD25460
	Gh_D06G0388	360	380	4	hypothetical protein GOBAR_DD27335
	Gh_D11G2268	284	304	4	hypothetical protein GOBAR_DD36299
	Gh_A13G1060	767	786	4	Myb family transcription factor APL
	Gh_A02G0186	1123	1142	4	DNA repair protein RAD50-like isoform X1
	Gh_D02G0249	1123	1142	4	DNA repair protein RAD50-like isoform X1
	Gh_D03G0645	160	180	4	gamma-tubulin complex component 2-like
	Gh_D05G2179	2476	2495	4	LOW QUALITY PROTEIN: probable LRR receptor-like serine/threonine-protein kinase At4g08850
	Gh_A11G0071	1105	1126	4	LRR receptor-like serine/threonine-protein kinase ERL1
	Gh_D11G0073	1111	1132	4	LRR receptor-like serine/threonine-protein kinase ERL1
	Gh_A05G3748	390	410	4	nodulation-signaling pathway 2 protein
	Gh_A06G0358	360	380	4	nodulation-signaling pathway 2 protein-like
	Gh_A08G1611	304	322	4	pathogenesis-related protein 1B-like
	Gh_D08G1921	364	382	4	pathogenesis-related protein 1B-like
	Gh_A10G0891	1199	1219	4	phosphoinositide phosphatase SAC6-like
	Gh_A05G1950	2551	2570	4	probable LRR receptor-like serine/threonine-protein kinase At4g08850
	Gh_D03G0829	631	650	4	probable methyltransferase PMT18 isoform X1
	Gh_A11G3172	284	304	4	probable pectinesterase/pectinesterase inhibitor 51
	Gh_A01G1203	572	593	4	putative receptor-like protein kinase At4g00960
	Gh_D01G1437	578	599	4	putative receptor-like protein kinase At4g00960 isoform X1
	Gh_D08G1854	1145	1165	3	scarecrow-like protein 21
	Gh_A12G2009	1289	1309	4	scarecrow-like protein 22
	Gh_A08G1548	1145	1165	3	scarecrow-like protein 27
	Gh_A03G0093	854	874	4	scarecrow-like protein 6
	Gh_D12G0934	1082	1102	4	scarecrow-like protein 6
	Gh_A12G0854	1079	1099	4	scarecrow-like protein 6
	Gh_A12G0855	911	931	4	scarecrow-like protein 6
	Gh_D12G0935	911	931	4	scarecrow-like protein 6
	Gh_D02G1039	128	148	4	tubulin beta-5 chain-like
	Gh_D13G1205	602	621	4	type II inositol polyphosphate 5-phosphatase 15-like isoform X1
	Gh_A13G0953	602	621	4	type II inositol polyphosphate 5-phosphatase 15-like isoform X2
	Gh_A03G0827	6267	6286	4	uncharacterized protein LOC107893710
	Gh_D02G1138	6255	6274	4	uncharacterized protein LOC107910596
	Gh_A10G0067	3834	3855	4	uncharacterized protein LOC107925153
	Gh_A12G0860	1026	1046	3.5	zinc finger protein ZAT1-like
	Gh_D12G0940	741	761	3.5	zinc finger protein ZAT9-like
	Gh_A03G0694	128	148	4	uncharacterized protein A4U43_C03F6410
	Gh_A13G1832	1336	1357	4	importin-5-like
	Gh_D13G2198	1336	1357	4	importin-5-like
	Gh_D06G1834	1333	1353	4	uncharacterized protein LOC107942505
ghr-miR172	Gh_A03G0701	208	226	4	3-ketoacyl-CoA synthase 35
	Gh_A11G2292	148	167	4	Chaperonin 60 subunit beta 1, chloroplastic -like protein
	Gh_A10G1860	1270	1291	3	Ethylene-responsive transcription factor RAP2-7 -like protein
	Gh_A10G0822	1394	1414	3.5	Floral homeotic APETALA 2 -like protein
	Gh_D07G0545	2675	2695	4	hypothetical protein B456_001G061900
	Gh_D07G1052	1841	1861	4	hypothetical protein B456_001G119500
	Gh_Sca012419G01	94	113	4	hypothetical protein B456_002G167600, partial
	Gh_A03G2156	3225	3245	4	hypothetical protein B456_005G218800
	Gh_D05G0915	133	152	2	hypothetical protein B456_009G097600
	Gh_D05G3074	161	179	4	hypothetical protein B456_009G342700
	Gh_D06G0615	1175	1195	4	hypothetical protein B456_010G072900
	Gh_D05G3844	544	563	4	hypothetical protein B456_011G048700
	Gh_D10G2123	1288	1309	3	hypothetical protein B456_011G241700
	Gh_D10G2289	188	208	2	hypothetical protein B456_011G266600
	Gh_D04G0178	1634	1655	4	hypothetical protein B456_012G024300
	Gh_A13G1173	7	26	4	hypothetical protein B456_013G160500
	Gh_D13G1538	139	157	2.5	hypothetical protein B456_013G168100
	Gh_A06G0524	890	908	4	hypothetical protein GOBAR_AA10462
	Gh_A13G1353	137	157	3	hypothetical protein GOBAR_AA20385
	Gh_A05G4008	2036	2055	4	hypothetical protein GOBAR_AA24018
	Gh_A05G1691	1825	1844	4	hypothetical protein GOBAR_AA26484
	Gh_A03G0292	1295	1315	2	hypothetical protein GOBAR_AA26591
	Gh_D07G0503	144	164	4	hypothetical protein GOBAR_AA36902
	Gh_D02G0946	208	226	4	hypothetical protein GOBAR_DD02041
	Gh_D10G0938	1391	1411	3.5	hypothetical protein GOBAR_DD12442
	Gh_D04G1390	106	125	3.5	hypothetical protein GOBAR_DD15726
	Gh_D11G3148	149	169	3	hypothetical protein GOBAR_DD21652
	Gh_D06G2245	2093	2112	4	hypothetical protein GOBAR_DD24929
	Gh_D04G0180	659	680	4	hypothetical protein GOBAR_DD26818
	Gh_D03G0206	480	499	4	hypothetical protein GOBAR_DD30990
	Gh_D06G0699	25	43	3.5	hypothetical protein GOBAR_DD35472
	Gh_A10G0416	544	563	4	hypothetical protein Pyn_38942
	Gh_D10G0430	544	563	4	hypothetical protein Pyn_38942
	Gh_D05G1819	943	962	4	26S protease regulatory subunit S10B homolog B
	Gh_A05G1637	943	962	4	26S protease regulatory subunit S10B homolog B-like
	Gh_A02G1507	480	499	4	cytochrome P450 83B1-like
	Gh_A05G3746	1541	1561	4	DIS3-like exonuclease 2 isoform X1
	Gh_D05G2215	1541	1561	4	DIS3-like exonuclease 2 isoform X1
	Gh_A11G1541	2597	2615	4	DNA ligase 1-like isoform X1
	Gh_D06G0578	890	908	4	DNA mismatch repair protein MSH7-like isoform X1
	Gh_D12G1449	767	785	4	E3 ubiquitin-protein ligase BOI-like
	Gh_D08G0014	1238	1258	3	ethylene-responsive transcription factor RAP2-7-like
	Gh_A05G0861	1295	1315	3	ethylene-responsive transcription factor RAP2-7-like isoform X1
	Gh_A08G2566	1238	1258	3	ethylene-responsive transcription factor RAP2-7-like isoform X1
	Gh_D05G3873	1334	1354	3	ethylene-responsive transcription factor RAP2-7-like isoform X1
	Gh_D03G1282	1271	1291	1	ethylene-responsive transcription factor RAP2-7-like isoform X2
	Gh_A10G1815	1624	1643	4	exocyst complex component SEC8-like isoform X1
	Gh_D10G2080	1624	1643	4	exocyst complex component SEC8-like isoform X1
	Gh_A01G1867	1289	1309	2.5	floral homeotic protein APETALA 2-like
	Gh_A02G1495	1354	1374	2.5	floral homeotic protein APETALA 2-like
	Gh_A11G1795	1424	1444	3	floral homeotic protein APETALA 2-like
	Gh_D01G2112	1289	1309	2.5	floral homeotic protein APETALA 2-like
	Gh_D03G0218	1351	1371	2.5	floral homeotic protein APETALA 2-like
	Gh_D11G1956	1436	1456	3	floral homeotic protein APETALA 2-like
	Gh_A12G0670	1424	1444	3	floral homeotic protein APETALA 2-like isoform X1
	Gh_D12G0675	1430	1450	3	floral homeotic protein APETALA 2-like isoform X6
	Gh_A07G1150	2448	2467	4	kinesin-4-like isoform X1
	Gh_D07G1247	2488	2506	4	kinesin-4-like isoform X1
	Gh_A11G1895	1327	1346	3.5	kinesin-like protein KIF19
	Gh_D11G2075	1327	1346	3.5	kinesin-like protein KIF19
	Gh_Sca098860G01	268	287	3.5	kinesin-like protein KIF19
	Gh_D13G0117	689	707	3.5	LEAF RUST 10 DISEASE-RESISTANCE LOCUS RECEPTOR-LIKE PROTEIN KINASE-like 2.1 isoform X1
	Gh_A01G0721	9563	9583	3.5	LOW QUALITY PROTEIN: E3 ubiquitin-protein ligase UPL1-like
	Gh_D07G1051	1625	1645	4	LOW QUALITY PROTEIN: protein TIC 100-like
	Gh_A09G1677	1247	1265	3.5	NAC domain-containing protein 62-like
	Gh_A08G0932	1252	1271	4	NAC domain-containing protein 62-like
	Gh_D08G1138	1253	1271	3.5	NAC domain-containing protein 62-like
	Gh_D09G1773	1193	1211	3.5	NAC domain-containing protein 62-like isoform X2
	Gh_A08G0070	581	599	3.5	outer envelope protein 61-like
	Gh_D08G0111	581	599	3.5	outer envelope protein 61-like
	Gh_A12G0546	61	80	4	pathogenesis-related protein 5-like
	Gh_D05G0042	2036	2055	4	pentatricopeptide repeat-containing protein At2g18940, chloroplastic-like
	Gh_A09G2143	170	188	4	pentatricopeptide repeat-containing protein At3g47530
	Gh_D09G2348	788	806	4	pentatricopeptide repeat-containing protein At3g47530
	Gh_A11G0649	1231	1250	4	pentatricopeptide repeat-containing protein At5g39350-like isoform X1
	Gh_A04G1452	674	693	4	presequence protease 2, chloroplastic/mitochondrial-like
	Gh_D04G1591	674	693	4	presequence protease 2, chloroplastic/mitochondrial-like
	Gh_A04G0888	105	125	3.5	probable L-type lectin-domain containing receptor kinase VII.2
	Gh_D02G1994	3226	3245	4	probable protein phosphatase 2C 62 isoform X1
	Gh_A05G1221	544	563	4	proteasome subunit alpha type-2-A
	Gh_A13G1248	221	241	4	protein DETOXIFICATION 19-like isoform X1
	Gh_A05G1608	2034	2054	4	protein IQ-DOMAIN 32-like isoform X1
	Gh_D05G1793	2035	2054	4	protein IQ-DOMAIN 32-like isoform X1
	Gh_A05G1270	472	491	4	protein MEI2-like 5 isoform X1
	Gh_D05G1439	553	572	4	protein MEI2-like 5 isoform X1
	Gh_D05G1073	1489	1508	4	protein MOR1
	Gh_A07G0974	2072	2092	4	protein TIC 100-like isoform X1
	Gh_D02G0098	374	394	3.5	putative F-box/LRR-repeat protein At3g49150
	Gh_D05G1881	2188	2207	4	putative pentatricopeptide repeat-containing protein At1g19290
	Gh_D02G0766	1055	1075	4	putative wall-associated receptor kinase-like 16
	Gh_D02G0768	1502	1522	4	putative wall-associated receptor kinase-like 16
	Gh_A02G0930	801	820	3.5	RHOMBOID-like protein 13
	Gh_D11G2815	439	459	4	RNA polymerase II-associated protein 3 isoform X1
	Gh_A12G0672	181	200	3.5	ruBisCO large subunit-binding protein subunit beta, chloroplastic-like
	Gh_D09G0289	968	988	4	salicylate/benzoate carboxyl methyltransferase-like
	Gh_A01G1158	1360	1379	4	serine/threonine-protein kinase CTR1-like
	Gh_D01G1262	1361	1379	4	serine/threonine-protein kinase CTR1-like
	Gh_A06G1733	2048	2067	4	sister chromatid cohesion protein PDS5 homolog A isoform X2
	Gh_A09G0336	1433	1451	3	transcription factor GTE8-like
	Gh_D09G0339	1433	1451	3	transcription factor GTE8-like
	Gh_A07G1045	149	169	4	ubiquitin carboxyl-terminal hydrolase 13-like isoform X1
	Gh_D07G1126	149	169	4	ubiquitin carboxyl-terminal hydrolase 13-like isoform X1
	Gh_D10G1965	1431	1450	4	uncharacterized protein LOC105776261 isoform X5
	Gh_A03G1446	319	338	3.5	uncharacterized protein LOC107886830 isoform X1
	Gh_D02G1906	319	338	3.5	uncharacterized protein LOC107886902 isoform X1
	Gh_D01G2226	283	304	3	uncharacterized protein LOC107891552 isoform X1
	Gh_A13G1451	1705	1726	3.5	uncharacterized protein LOC107893159
	Gh_D05G3886	152	170	4	uncharacterized protein LOC107906182 isoform X1
	Gh_A11G2802	86	106	3	uncharacterized protein LOC107923285
	Gh_D08G0017	167	185	4	uncharacterized protein LOC107932482 isoform X1
	Gh_A04G0637	749	768	4	uncharacterized protein LOC107933797
	Gh_A12G1225	2677	2696	4	uncharacterized protein LOC107937600 isoform X1
	Gh_A08G2569	170	188	4	uncharacterized protein LOC107938432 isoform X1
	Gh_D12G1350	2677	2696	4	uncharacterized protein LOC107946112 isoform X1
	Gh_D04G1100	752	771	4	uncharacterized protein LOC107948318
	Gh_A05G2869	5619	5638	4	uncharacterized protein LOC107957221 isoform X1
	Gh_A01G1966	283	304	4	uncharacterized protein LOC107958059 isoform X1
	Gh_A05G0851	149	167	4	uncharacterized protein LOC107959068 isoform X1
	Gh_A05G3411	1634	1655	4	uncharacterized protein LOC108460386
	Gh_A10G2345	1656	1675	4	uncharacterized protein LOC108489549 isoform X1
	Gh_Sca005162G01	1511	1531	4	wall-associated receptor kinase 5-like
	Gh_A11G3019	2468	2487	3	zinc finger CCCH domain-containing protein 44-like
	Gh_A10G0876	1913	1932	3.5	zinc finger CCCH domain-containing protein 44-like isoform X1
	Gh_D10G0877	1916	1935	3.5	zinc finger CCCH domain-containing protein 44-like isoform X2
	Gh_A06G0548	1412	1432	4	putative aspartate aminotransferase 1
	Gh_A11G3255	469	489	4	RNA polymerase II-associated 3
ghr-miR319	Gh_A05G3434	948	968	4	GAMYB-DB1
	Gh_D04G0157	948	968	4	GAMYB-DB2
	Gh_D01G0419	1057	1076	3	hypothetical protein B456_002G064500
	Gh_D08G0818	1111	1131	4	hypothetical protein B456_004G092100, partial
	Gh_D02G1751	1304	1323	4	hypothetical protein B456_005G193500
	Gh_D02G1863	1189	1206	4	hypothetical protein B456_005G205100
	Gh_D09G0888	281	299	4	hypothetical protein B456_006G107900
	Gh_D09G1026	885	903	4	hypothetical protein B456_006G121900
	Gh_D12G1011	1286	1306	4	hypothetical protein B456_008G113200
	Gh_D05G2163	1007	1026	4	hypothetical protein B456_009G235700
	Gh_D05G3252	2473	2492	4	hypothetical protein B456_009G361400
	Gh_D06G1886	948	968	4	hypothetical protein B456_010G212500
	Gh_Sca005979G01	399	416	2.5	hypothetical protein B456_011G095900
	Gh_A02G0829	587	606	4	hypothetical protein B456_012G046600
	Gh_D12G0982	456	477	2.5	hypothetical protein F383_09268
	Gh_A03G1402	1189	1206	4	hypothetical protein GOBAR_AA11423
	Gh_A04G0298	442	461	4	hypothetical protein GOBAR_AA13833
	Gh_A11G0675	489	510	2.5	hypothetical protein GOBAR_AA17123
	Gh_A11G0605	417	439	3.5	hypothetical protein GOBAR_AA18151
	Gh_A11G1024	581	600	4	hypothetical protein GOBAR_AA25493
	Gh_A06G1517	948	968	4	hypothetical protein GOBAR_AA28131
	Gh_D09G2323	309	327	4	hypothetical protein GOBAR_AA28416
	Gh_A05G2443	951	971	4	hypothetical protein GOBAR_AA31218
	Gh_A12G2109	270	291	4	hypothetical protein GOBAR_AA31287
	Gh_D11G1180	572	591	4	hypothetical protein GOBAR_DD14609
	Gh_D11G0692	483	505	3.5	hypothetical protein GOBAR_DD32900
	Gh_D05G3838	1129	1148	1.5	hypothetical protein GOBAR_DD33565
	Gh_A11G1082	1664	1683	4	auxin response factor 23-like
	Gh_D01G0996	654	674	3.5	COP9 signalosome complex subunit 4-like
	Gh_D03G0782	1206	1226	4	cytochrome P450 78A9-like
	Gh_D08G2240	763	780	4	E3 ubiquitin-protein ligase ATL6-like
	Gh_A03G1435	6684	6701	4	histone-lysine N-methyltransferase ATXR3
	Gh_D10G0847	399	416	2.5	homeobox-leucine zipper protein HAT5-like
	Gh_A01G0745	2686	2705	3	kinesin KP1-like
	Gh_D01G0765	2686	2705	3	kinesin KP1-like isoform X1
	Gh_D11G1233	1550	1569	4	LOW QUALITY PROTEIN: auxin response factor 23-like
	Gh_A13G1216	1416	1436	4	myosin-2-like isoform X1
	Gh_A03G1005	430	449	3.5	nudix hydrolase 18, mitochondrial-like
	Gh_D02G1414	430	449	3.5	nudix hydrolase 18, mitochondrial-like
	Gh_D02G1894	6726	6743	4	probable histone-lysine N-methyltransferase ATXR3
	Gh_A03G1313	1304	1323	4	probable inactive leucine-rich repeat receptor-like protein kinase At1g66830
	Gh_A12G0920	1286	1306	4	probable pectinesterase/pectinesterase inhibitor 36
	Gh_A06G1261	976	995	4	protein NRT1/ PTR FAMILY 4.3-like
	Gh_D06G1584	412	431	4	protein NRT1/ PTR FAMILY 4.3-like
	Gh_D11G0790	489	510	2.5	putative casein kinase II subunit beta-4
	Gh_A12G0896	456	477	2.5	putative casein kinase II subunit beta-4 isoform X1
	Gh_A04G0384	2494	2513	4	SART-1 family protein DOT2
	Gh_A02G0390	1541	1560	4	serine/threonine-protein kinase tricorner-like
	Gh_D02G0443	1541	1560	4	serine/threonine-protein kinase tricorner-like isoform X1
	Gh_A08G2016	2340	2361	4	sister chromatid cohesion 1 protein 4-like
	Gh_A10G1399	2169	2190	3.5	squamous cell carcinoma antigen recognized by T-cells 3-like
	Gh_D10G0798	2322	2343	3.5	squamous cell carcinoma antigen recognized by T-cells 3-like isoform X1
	Gh_A09G1008	885	903	4	transcription factor GAMYB-like
	Gh_D05G2713	951	971	4	transcription factor GAMYB-like
	Gh_A10G0394	1183	1202	1.5	transcription factor TCP2
	Gh_A05G1236	1129	1148	1.5	transcription factor TCP2-like
	Gh_A13G1272	970	989	3	transcription factor TCP4-like
	Gh_A01G0414	1057	1076	3	transcription factor TCP4-like
	Gh_D13G1576	970	989	3	transcription factor TCP4-like
	Gh_A04G0316	958	977	3	transcription factor TCP4-like isoform X2
	Gh_D05G3332	958	977	3	transcription factor TCP4-like isoform X2
	Gh_A08G1419	215	234	3.5	transcriptional regulator SUPERMAN-like
	Gh_D08G1711	215	234	3.5	transcriptional regulator SUPERMAN-like
	Gh_A04G1141	529	549	3.5	uncharacterized protein LOC105779374
	Gh_D08G0500	588	608	4	uncharacterized protein LOC105790477 isoform X1
	Gh_A13G1270	429	447	4	uncharacterized protein LOC107895242
	Gh_D13G1575	426	444	4	uncharacterized protein LOC107920427
	Gh_D01G0863	460	478	4	uncharacterized protein LOC107920886
	Gh_D05G1917	17	35	3.5	uncharacterized protein LOC107940673
	Gh_A08G0409	588	608	4	uncharacterized protein LOC107960971 isoform X1
ghr-miR390	Gh_A05G2685	1543	1562	3.5	Cytochrome P450
	Gh_D07G1901	195	215	3.5	hypothetical protein B456_001G217600
	Gh_D05G1894	1543	1562	3.5	hypothetical protein B456_009G206700
	Gh_A13G2078	1299	1320	4	hypothetical protein GOBAR_AA31435
	Gh_D11G1997	24	44	3.5	hypothetical protein GOBAR_DD08807
	Gh_D05G1895	1465	1484	3.5	hypothetical protein GOBAR_DD32034
	Gh_D05G2983	1543	1562	3.5	hypothetical protein GOBAR_DD33061
	Gh_A05G1708	1546	1565	3.5	cytochrome P450 CYP82D47-like
	Gh_A10G1180	1912	1932	4	DEAD-box ATP-dependent RNA helicase 21-like
	Gh_D10G1318	1912	1932	4	DEAD-box ATP-dependent RNA helicase 21-like
	Gh_D05G0516	2898	2918	4	dicer-like protein 4 isoform X1
	Gh_A09G0095	1545	1566	4	nipped-B-like protein B isoform X2
	Gh_D09G0092	1545	1566	4	nipped-B-like protein B isoform X2
	Gh_Sca075892G01	126	147	4	nipped-B-like protein B isoform X3
	Gh_D08G1040	1091	1110	4	O-acyltransferase WSD1-like
	Gh_A13G2056	225	244	4	probable LRR receptor-like serine/threonine-protein kinase At1g06840
	Gh_D13G2457	225	244	4	probable LRR receptor-like serine/threonine-protein kinase At1g06840 isoform X2
	Gh_A11G2714	790	810	4	serine/threonine-protein kinase CDL1-like
	Gh_D13G0015	1671	1692	4	sulfoquinovosidase-like
	Gh_A06G0657	686	707	4	uncharacterized protein LOC107897720 isoform X1
	Gh_A11G1984	411	431	4	uncharacterized protein LOC107900171
	Gh_D05G0322	758	779	4	uncharacterized protein LOC107907122 isoform X1
	Gh_A05G0236	686	707	3	uncharacterized protein LOC107937729 isoform X2
ghr-miR393	Gh_A11G0586	1502	1523	2	auxin signaling f-box 2 -like protein
	Gh_D05G2181	1089	1108	4	hypothetical protein B456_009G238000
	Gh_A11G3177	102	121	4	hypothetical protein GOBAR_DD05542
	Gh_D01G0387	523	544	4	ATP-dependent DNA helicase 2 subunit KU70-like
	Gh_A10G0050	657	678	4	beta-amyrin 28-oxidase-like
	Gh_D10G0057	657	678	4	beta-amyrin 28-oxidase-like
	Gh_D05G0078	619	639	4	pentatricopeptide repeat-containing protein At4g30700
	Gh_A05G2000	438	458	4	probable serine/threonine-protein kinase mps1 isoform X1
	Gh_D05G2207	438	458	4	probable serine/threonine-protein kinase mps1 isoform X1
	Gh_A07G2125	1508	1529	2	protein AUXIN SIGNALING F-BOX 2-like
	Gh_D07G2334	1502	1523	2	protein AUXIN SIGNALING F-BOX 2-like
	Gh_D11G0671	1502	1523	2	protein AUXIN SIGNALING F-BOX 2-like
	Gh_A08G1014	1521	1541	1	protein TRANSPORT INHIBITOR RESPONSE 1
	Gh_D08G1288	1521	1541	1	protein TRANSPORT INHIBITOR RESPONSE 1
	Gh_A11G1077	1521	1541	1	protein TRANSPORT INHIBITOR RESPONSE 1-like
	Gh_D08G0477	1521	1541	3	protein TRANSPORT INHIBITOR RESPONSE 1-like
	Gh_D08G0763	1521	1541	1	protein TRANSPORT INHIBITOR RESPONSE 1-like
	Gh_D11G1228	1521	1541	1	protein TRANSPORT INHIBITOR RESPONSE 1-like isoform X3
	Gh_D06G0317	1248	1267	3	putative pumilio homolog 7, chloroplastic
	Gh_A05G1953	1089	1108	4	putative pumilio homolog 8, chloroplastic
	Gh_A02G0164	177	198	4	transcription factor bHLH62-like
	Gh_D02G0205	178	199	3.5	transcription factor bHLH62-like
	Gh_D11G2289	219	238	4	uncharacterized protein LOC105788069
	Gh_A01G1157	681	701	4	uncharacterized protein LOC107909266
	Gh_D01G1260	681	701	4	uncharacterized protein LOC107921802
	Gh_D07G1044	570	589	4	uncharacterized protein LOC107954164
	Gh_A08G0662	1509	1529	1	transport inhibitor response 1
	Gh_A08G0390	1521	1541	1	transport inhibitor response 1 -like protein
ghr-miR394	Gh_D01G1502	1152	1172	0	hypothetical protein B456_002G182600
	Gh_A01G1280	1152	1172	0	F-box only protein 6-like
	Gh_A03G1090	1152	1172	1	F-box only protein 6-like
	Gh_D02G1512	927	947	1	F-box only protein 6-like
ghr-miR396	Gh_D11G3167	87	108	3.5	--
	Gh_A13G0863	389	408	3	Cysteine synthase
	Gh_A13G1365	383	405	3	dna double-strand break repair rad50 atpase
	Gh_D07G0282	365	383	4	hypothetical protein B456_001G033600
	Gh_D07G0378	5	24	3	hypothetical protein B456_001G044500
	Gh_D03G0981	1752	1772	3.5	hypothetical protein B456_003G109400
	Gh_D03G1137	1200	1221	4	hypothetical protein B456_003G125400
	Gh_A03G2038	666	685	4	hypothetical protein B456_003G161000
	Gh_D03G1468	663	682	4	hypothetical protein B456_003G161000
	Gh_D08G2265	389	408	4	hypothetical protein B456_004G245500
	Gh_D09G1199	228	249	3.5	hypothetical protein B456_006G142200
	Gh_D06G1271	811	832	4	hypothetical protein B456_006G148000
	Gh_D09G1974	2467	2485	4	hypothetical protein B456_006G224900
	Gh_D11G0870	528	548	4	hypothetical protein B456_007G092400
	Gh_D11G3053	163	184	4	hypothetical protein B456_007G347800
	Gh_D12G0778	82	101	4	hypothetical protein B456_008G092300
	Gh_D12G2219	570	590	4	hypothetical protein B456_008G241800
	Gh_D12G2356	710	732	4	hypothetical protein B456_008G259500
	Gh_D04G1000	545	567	3	hypothetical protein B456_009G406500
	Gh_A10G0804	735	756	3.5	hypothetical protein B456_011G108400
	Gh_A05G2903	511	531	3.5	hypothetical protein B456_012G080400
	Gh_D04G0683	511	531	3.5	hypothetical protein B456_012G080400
	Gh_D04G1343	52	71	4	hypothetical protein B456_012G123000
	Gh_A13G1692	329	351	3	hypothetical protein B456_013G225300
	Gh_D13G2042	329	351	3	hypothetical protein B456_013G225300
	Gh_D13G2131	9	30	0.5	hypothetical protein B456_013G235000
	Gh_D05G0338	2615	2637	3	hypothetical protein CCACVL1_20713
	Gh_A01G1493	188	207	4	hypothetical protein GOBAR_AA05133
	Gh_A11G2695	45	66	4	hypothetical protein GOBAR_AA06467
	Gh_A05G3438	386	405	4	hypothetical protein GOBAR_AA09754
	Gh_D11G2431	371	390	3.5	hypothetical protein GOBAR_AA11122
	Gh_D08G0676	1724	1743	4	hypothetical protein GOBAR_AA13815
	Gh_A13G0735	677	695	4	hypothetical protein GOBAR_AA15875
	Gh_A05G3436	383	402	3.5	hypothetical protein GOBAR_AA35607
	Gh_D08G1930	663	682	4	hypothetical protein GOBAR_AA38576
	Gh_A09G0181	1415	1434	4	hypothetical protein GOBAR_AA40063
	Gh_D03G1113	1015	1034	4	hypothetical protein GOBAR_DD10199
	Gh_D04G0154	386	405	3.5	hypothetical protein GOBAR_DD15797
	Gh_D04G0153	275	294	3.5	hypothetical protein GOBAR_DD15799
	Gh_D08G0238	326	345	4	hypothetical protein GOBAR_DD16056
	Gh_D01G2199	607	626	4	hypothetical protein GOBAR_DD20394
	Gh_D13G1106	335	354	3	hypothetical protein GOBAR_DD20417
	Gh_D08G1328	778	797	4	hypothetical protein GOBAR_DD20515
	Gh_D11G2693	471	490	4	hypothetical protein GOBAR_DD22157
	Gh_D08G0594	338	356	4	hypothetical protein GOBAR_DD28051
	Gh_D13G1673	374	396	3	hypothetical protein GOBAR_DD29101
	Gh_A05G3439	386	405	4	alkane hydroxylase MAH1-like
	Gh_A12G0229	386	405	3.5	alkane hydroxylase MAH1-like
	Gh_D12G0230	386	405	3.5	alkane hydroxylase MAH1-like
	Gh_D09G0071	1491	1510	4	auxin response factor 6-like isoform X1
	Gh_A02G0979	2026	2046	3.5	auxin response factor 9-like isoform X1
	Gh_D03G0771	2026	2046	3.5	auxin response factor 9-like isoform X1
	Gh_A12G0344	1175	1193	4	beta-galactosidase 13-like
	Gh_D12G0318	1175	1193	4	beta-galactosidase 13-like
	Gh_A08G0581	2018	2037	4	calcium-transporting ATPase 12, plasma membrane-type-like isoform X1
	Gh_A08G1901	389	408	4	cysteine synthase
	Gh_A04G1209	976	995	3.5	cytochrome P450 78A5-like
	Gh_A11G2696	45	66	4	cytochrome P450 89A2-like
	Gh_D03G1134	751	769	4	DExH-box ATP-dependent RNA helicase DExH11 isoform X2
	Gh_A03G0406	751	770	3.5	DExH-box ATP-dependent RNA helicase DExH11 isoform X3
	Gh_A11G3300	207	226	3.5	DNA repair protein recA homolog 2, mitochondrial
	Gh_A05G1256	904	923	4	DNA replication licensing factor MCM3-like
	Gh_A10G0368	904	923	4	DNA replication licensing factor MCM3-like
	Gh_D10G0376	904	923	4	DNA replication licensing factor MCM3-like
	Gh_A10G1691	908	926	4	dolichyl-diphosphooligosaccharide--protein glycosyltransferase subunit STT3B
	Gh_D10G1960	908	926	4	dolichyl-diphosphooligosaccharide--protein glycosyltransferase subunit STT3B
	Gh_A11G0192	663	682	4	E3 ubiquitin-protein ligase At4g11680-like
	Gh_D11G0203	663	682	4	E3 ubiquitin-protein ligase At4g11680-like
	Gh_A08G1617	660	679	4	E3 ubiquitin-protein ligase At4g11680-like isoform X2
	Gh_A11G0567	1594	1614	4	endoplasmic reticulum-Golgi intermediate compartment protein 3-like
	Gh_A08G0446	506	524	4	flowering time control protein FPA-like
	Gh_D08G0534	506	524	4	flowering time control protein FPA-like
	Gh_D04G0644	947	966	4	glycosyltransferase family 64 protein C4-like
	Gh_A05G2745	947	966	4	glycosyltransferase family 64 protein C4-like isoform X2
	Gh_A02G1438	713	735	3.5	growth-regulating factor 1-like
	Gh_A05G1848	797	819	3.5	growth-regulating factor 1-like
	Gh_A05G2252	750	771	3.5	growth-regulating factor 1-like
	Gh_A06G0219	800	822	3.5	growth-regulating factor 1-like
	Gh_D03G0282	737	759	3.5	growth-regulating factor 1-like
	Gh_D05G2044	797	819	3.5	growth-regulating factor 1-like
	Gh_D05G2512	749	771	3.5	growth-regulating factor 1-like
	Gh_D10G0959	734	756	3.5	growth-regulating factor 1-like
	Gh_A02G0827	752	774	3.5	growth-regulating factor 1-like isoform X1
	Gh_D02G0876	752	774	3	growth-regulating factor 1-like isoform X1
	Gh_D06G0212	803	825	3.5	growth-regulating factor 1-like isoform X1
	Gh_A04G0542	158	180	3	growth-regulating factor 3-like isoform X1
	Gh_A09G1285	551	573	3	growth-regulating factor 3-like isoform X2
	Gh_D09G1332	545	567	3	growth-regulating factor 3-like isoform X2
	Gh_D03G0527	383	405	3	growth-regulating factor 4-like
	Gh_A02G1205	383	405	3	growth-regulating factor 4-like isoform X1
	Gh_A10G0492	329	351	3	growth-regulating factor 5 isoform X1
	Gh_A12G2234	578	600	4	growth-regulating factor 7-like
	Gh_D12G2699	581	603	4	growth-regulating factor 7-like isoform X1
	Gh_A12G2177	734	756	4	growth-regulating factor 8-like isoform X1
	Gh_A11G0749	528	548	4	growth-regulating factor 9-like
	Gh_A05G3346	1267	1286	4	G-type lectin S-receptor-like serine/threonine-protein kinase LECRK1
	Gh_D04G0241	1264	1283	4	G-type lectin S-receptor-like serine/threonine-protein kinase RLK1
	Gh_D04G0243	8728	8747	4	G-type lectin S-receptor-like serine/threonine-protein kinase RLK1
	Gh_A11G0683	1656	1674	4	histone-lysine N-methyltransferase SETD2-like
	Gh_A03G0671	416	436	4	hydroxyproline O-galactosyltransferase GALT6-like
	Gh_D03G0840	416	436	4	hydroxyproline O-galactosyltransferase GALT6-like
	Gh_A11G2384	1240	1260	4	kinesin-1-like protein PSS1
	Gh_D11G2699	1237	1257	4	kinesin-1-like protein PSS1
	Gh_A05G0397	3673	3693	4	LOW QUALITY PROTEIN: uncharacterized protein LOC107958901
	Gh_A01G1553	406	425	4	MACPF domain-containing protein At4g24290-like isoform X1
	Gh_D01G1804	406	425	4	MACPF domain-containing protein At4g24290-like isoform X1
	Gh_A12G0775	82	101	4	MADS-box protein SVP-like
	Gh_A09G0196	1799	1818	4	MDIS1-interacting receptor like kinase 2-like
	Gh_A01G1424	2130	2150	3	mechanosensitive ion channel protein 8-like
	Gh_D01G1662	2130	2150	3	mechanosensitive ion channel protein 8-like
	Gh_A03G0402	1200	1221	4	neutral ceramidase
	Gh_A08G1049	778	797	4	pentatricopeptide repeat-containing protein At1g02370, mitochondrial-like
	Gh_D12G2463	650	668	3.5	pentatricopeptide repeat-containing protein At3g60050-like
	Gh_A12G2328	656	674	3.5	pentatricopeptide repeat-containing protein At3g60050-like isoform X1
	Gh_A11G2378	471	490	4	phosphoglycerate mutase-like protein AT74
	Gh_A12G0099	1462	1483	4	phototropin-2-like
	Gh_D11G3202	1456	1477	4	phototropin-2-like isoform X3
	Gh_D13G1534	434	452	3.5	plant intracellular Ras-group-related LRR protein 6
	Gh_A13G1235	962	980	4	plant intracellular Ras-group-related LRR protein 6-like
	Gh_A08G2500	326	345	4	plasma membrane ATPase 4
	Gh_A08G0507	338	356	4	polyamine oxidase 1-like
	Gh_A10G1044	2961	2982	3	probable ATP-dependent DNA helicase CHR12
	Gh_D10G1476	2961	2982	3	probable ATP-dependent DNA helicase CHR12
	Gh_D05G0798	1376	1394	4	probable DNA double-strand break repair Rad50 ATPase isoform X1
	Gh_A09G0197	2375	2394	4	probable LRR receptor-like serine/threonine-protein kinase At4g08850
	Gh_D09G0186	2375	2394	4	probable LRR receptor-like serine/threonine-protein kinase At4g08850
	Gh_A01G1940	607	626	4	probable sugar phosphate/phosphate translocator At5g05820
	Gh_A07G0225	335	353	4	protein WVD2-like 5 isoform X3
	Gh_A08G0777	1052	1072	4	PTI1-like tyrosine-protein kinase At3g15890
	Gh_D08G0925	1055	1075	4	PTI1-like tyrosine-protein kinase At3g15890
	Gh_Sca007158G01	106	126	4	receptor-like protein 12
	Gh_A02G0701	130	149	4	ribosome maturation protein SBDS-like
	Gh_D06G1862	757	777	3.5	serine/threonine-protein kinase ATM-like
	Gh_D12G1659	667	687	3.5	serine/threonine-protein kinase STN7, chloroplastic isoform X1
	Gh_A11G2123	371	390	3.5	trafficking protein particle complex subunit 6B-like
	Gh_A05G3433	2079	2097	4	transcription elongation factor SPT6-like
	Gh_A11G2808	142	163	4	transcription factor bHLH48-like
	Gh_D11G3162	142	163	4	transcription factor bHLH48-like
	Gh_A09G1174	142	163	4	transcription factor bHLH48-like isoform X1
	Gh_A10G2158	15	34	3	transcription factor bHLH51-like
	Gh_A09G2178	1773	1793	3.5	transcription factor GTE8-like
	Gh_D09G2386	1422	1442	3.5	transcription factor GTE8-like
	Gh_A03G0548	1752	1772	3.5	transcription factor GTE8-like
	Gh_A04G0386	752	771	3	tubulin-folding cofactor D
	Gh_D05G3250	752	771	3	tubulin-folding cofactor D
	Gh_A03G0431	1237	1256	4	UDP-glycosyltransferase 71K1-like
	Gh_A03G0433	1207	1226	4	UDP-glycosyltransferase 71K1-like
	Gh_D03G1111	1237	1256	4	UDP-glycosyltransferase 71K1-like
	Gh_A08G2425	991	1010	3.5	uncharacterized protein At3g49140-like isoform X1
	Gh_D08G1060	970	989	3.5	uncharacterized protein At3g49140-like isoform X1
	Gh_D12G2144	2357	2377	4	uncharacterized protein LOC105765088
	Gh_D09G1917	857	875	4	uncharacterized protein LOC105800339
	Gh_A12G1965	2348	2368	4	uncharacterized protein LOC107886062
	Gh_D05G0515	3673	3693	4	uncharacterized protein LOC107906933
	Gh_D01G1104	73	93	4	uncharacterized protein LOC107921285
	Gh_D11G0799	1644	1662	4	uncharacterized protein LOC107924216
	Gh_A01G1707	1078	1099	4	uncharacterized protein LOC107925661
	Gh_A07G2060	121	140	4	uncharacterized protein LOC107926384
	Gh_D07G2276	109	128	4	uncharacterized protein LOC107926403 isoform X1
	Gh_D01G1958	1078	1099	4	uncharacterized protein LOC107928213
	Gh_D03G1434	151	171	4	uncharacterized protein LOC107929304 isoform X2
	Gh_D10G2488	98	116	4	uncharacterized protein LOC107931825
	Gh_A12G2105	152	170	2.5	uncharacterized protein LOC107931870 isoform X1
	Gh_A09G1795	857	875	4	uncharacterized protein LOC107935210
	Gh_D12G2276	152	170	2.5	uncharacterized protein LOC107947041 isoform X1
	Gh_A05G3947	2506	2528	3	uncharacterized protein LOC107958785 isoform X1
	Gh_A10G2111	170	188	4	uncharacterized protein LOC108461982
	Gh_A01G2076	73	93	4	uncharacterized protein LOC108465067
	Gh_A03G0146	151	171	4	uncharacterized protein LOC108480659 isoform X1
	Gh_D05G2855	1088	1106	4	uncharacterized protein YKR070W-like
	Gh_A05G0596	19	38	4	zinc finger protein ZAT1-like
	Gh_A06G1496	757	777	3.5	Serine/threonine-protein kinase ATM
	Gh_A12G1556	715	735	3.5	Serine/threonine-protein kinase STN8, chloroplastic
	Gh_D04G1039	893	911	4	Thaumatin-like protein 1
ghr-miR397	Gh_D03G1180	692	712	2	hypothetical protein B456_003G129700
	Gh_D09G1995	27	46	4	hypothetical protein B456_006G228100
	Gh_A09G1499	902	922	4	hypothetical protein GOBAR_AA18283
	Gh_A11G1195	109	129	3.5	hypothetical protein GOBAR_AA18894
	Gh_A11G2936	662	682	2	hypothetical protein GOBAR_AA23521
	Gh_A13G2215	668	688	1.5	hypothetical protein GOBAR_AA29332
	Gh_A13G2102	521	541	3	hypothetical protein GOBAR_AA32808
	Gh_D11G3322	662	682	2	hypothetical protein GOBAR_AA34024
	Gh_D05G2508	212	232	4	hypothetical protein GOBAR_DD11672
	Gh_A09G2288	27	46	4	importin beta-like SAD2
	Gh_A13G0237	686	706	1	laccase-11-like
	Gh_A13G2103	446	466	3	laccase-11-like
	Gh_A03G0583	680	700	3.5	laccase-11-like
	Gh_D13G0253	686	706	1	laccase-11-like
	Gh_D03G0865	668	688	2	laccase-11-like
	Gh_D13G2551	686	706	3	laccase-11-like isoform X1
	Gh_A01G1905	680	700	3.5	laccase-17-like
	Gh_A09G1445	704	724	3.5	laccase-17-like
	Gh_A11G2920	665	685	3	laccase-17-like
	Gh_D01G2166	680	700	3.5	laccase-17-like
	Gh_D11G3305	662	682	3	laccase-17-like
	Gh_D09G1454	704	724	3.5	laccase-17-like isoform X1
	Gh_A13G1977	701	721	2	laccase-2
	Gh_D13G2373	701	721	2	laccase-2
	Gh_A03G2082	692	712	4	laccase-2-like
	Gh_D03G1181	692	712	2	laccase-2-like
	Gh_A03G2084	665	685	3	laccase-2-like isoform X1
	Gh_A05G0758	668	688	2.5	laccase-4
	Gh_A03G0417	668	688	2.5	laccase-4-like
	Gh_D03G1128	668	688	2.5	laccase-4-like
	Gh_D04G1243	662	682	1.5	laccase-4-like
	Gh_D05G0888	668	688	3	laccase-4-like
	Gh_D13G2524	668	688	1.5	laccase-7-like
	Gh_D02G0370	2166	2185	3.5	uncharacterized protein LOC107927751
	Gh_A02G0305	2178	2197	3.5	uncharacterized protein LOC107942676
	Gh_A07G1965	303	322	3.5	uncharacterized protein LOC107952742 isoform X1
ghr-miR398	Gh_A12G2504	542	561	4	Pollen-specific SF3
	Gh_D12G2631	542	561	4	LIM domain-containing protein WLIM1-like
	Gh_D05G2356	25	45	4	laccase-14-like
	Gh_A05G2113	24	44	4	laccase-14-like
ghr-miR399	Gh_A11G2694	1497	1518	3.5	uncharacterized protein LOC105793258
ghr-miR403a	Gh_A06G1231	3566	3587	1.5	PREDICTED:protein argonaute 2-like
ghr-miR408	Gh_A04G1079	2	24	4	Basic blue
	Gh_D08G0693	149	169	4	hypothetical protein B456_004G078100
	Gh_D08G2159	130	151	4	hypothetical protein B456_004G234200
	Gh_A05G2044	2	24	3	hypothetical protein GOBAR_AA15708
	Gh_D05G2289	2	24	3	hypothetical protein GOBAR_AA15708
	Gh_A09G0825	3	24	4	hypothetical protein GOBAR_AA17275
	Gh_A08G0598	149	169	4	hypothetical protein GOBAR_AA20298
	Gh_A08G2350	130	151	4	hypothetical protein GOBAR_AA38575
	Gh_D02G0751	2	24	4	basic blue protein-like
	Gh_D04G2021	2	24	4	basic blue protein-like
	Gh_D09G0830	3	24	4	basic blue protein-like
	Gh_D06G0881	2150	2172	4	copper-transporting ATPase PAA2, chloroplastic-like
	Gh_A06G0745	2150	2172	4	copper-transporting ATPase PAA2, chloroplastic-like isoform X1
	Gh_A05G2631	20	40	4	laccase-12-like
	Gh_D10G2461	101	121	4	laccase-12-like
	Gh_A10G2140	101	121	4	laccase-5-like
ghr-miR477	Gh_D01G1946	670	690	3	hypothetical protein B456_002G232800
	Gh_A12G0415	1215	1237	4	hypothetical protein F383_29497
	Gh_D08G1196	303	322	4	hypothetical protein GOBAR_DD16407
	Gh_D12G0410	1215	1237	4	hypothetical protein GOBAR_DD25085
	Gh_A09G2173	751	772	3.5	DELLA protein RGL1-like
	Gh_D09G2383	751	772	3.5	DELLA protein RGL1-like
	Gh_Sca129164G01	318	340	4	elongation factor 1-gamma-like
	Gh_A01G1695	670	690	3	uncharacterized protein LOC107925577
	Gh_A11G2633	412	433	4	Stress-related
ghr-miR482	Gh_D03G1693	839	860	3	hypothetical protein B456_003G039900
	Gh_A02G0192	495	514	4	hypothetical protein B456_005G028400
	Gh_D02G0255	495	514	4	hypothetical protein B456_005G028400
	Gh_A11G0480	890	911	4	hypothetical protein B456_007G060500
	Gh_D11G0558	890	911	4	hypothetical protein B456_007G060500
	Gh_D11G2889	538	559	3	hypothetical protein B456_007G314700
	Gh_D11G3400	601	622	4	hypothetical protein B456_007G319800, partial
	Gh_D11G3156	470	491	4	hypothetical protein B456_007G3613001, partial
	Gh_D11G3159	470	491	4	hypothetical protein B456_007G3613001, partial
	Gh_D12G0592	574	595	4	hypothetical protein B456_008G065600
	Gh_D05G2688	619	640	4	hypothetical protein B456_009G297900
	Gh_D05G3587	632	653	4	hypothetical protein B456_009G439400
	Gh_Sca004801G02	632	653	4	hypothetical protein B456_009G439600
	Gh_D05G3569	632	653	4	hypothetical protein B456_009G439900
	Gh_Sca004801G01	632	653	4	hypothetical protein B456_009G439900
	Gh_D04G1537	1373	1394	3.5	hypothetical protein B456_012G144800
	Gh_D13G0662	60	81	4	hypothetical protein B456_013G074200
	Gh_A02G1363	965	986	3	hypothetical protein F383_17290
	Gh_A05G2547	596	617	3.5	hypothetical protein GOBAR_AA04731
	Gh_A11G2642	1208	1228	4	hypothetical protein GOBAR_AA13706
	Gh_A11G2368	965	986	4	hypothetical protein GOBAR_AA13871
	Gh_A12G2451	907	929	4	hypothetical protein GOBAR_AA23903
	Gh_A12G2340	1126	1145	4	hypothetical protein GOBAR_AA31465
	Gh_A08G2059	706	727	4	hypothetical protein GOBAR_AA32679
	Gh_A05G1823	842	864	4	hypothetical protein GOBAR_AA32979
	Gh_A05G0787	1076	1097	3	hypothetical protein GOBAR_AA34845
	Gh_D06G2312	1432	1452	4	hypothetical protein GOBAR_DD01733
	Gh_D05G3335	559	580	4	hypothetical protein GOBAR_DD08887
	Gh_D11G2531	1517	1538	3.5	hypothetical protein GOBAR_DD09469
	Gh_D10G2275	592	613	3.5	hypothetical protein GOBAR_DD11940
	Gh_D05G2848	602	623	3.5	hypothetical protein GOBAR_DD13044
	Gh_D05G2850	602	623	3.5	hypothetical protein GOBAR_DD13044
	Gh_D01G0552	2849	2870	4	hypothetical protein GOBAR_DD15061
	Gh_D05G3310	632	653	2	hypothetical protein GOBAR_DD18281
	Gh_D05G3245	223	244	4	hypothetical protein GOBAR_DD19840
	Gh_D11G3390	632	653	4	hypothetical protein GOBAR_DD23654
	Gh_D03G1405	223	245	3.5	hypothetical protein GOBAR_DD26440
	Gh_D11G0624	44	63	3	hypothetical protein GOBAR_DD30790
	Gh_A12G2511	1065	1086	4	hypothetical protein GOBAR_DD31693
	Gh_D11G3366	1199	1219	4	hypothetical protein GOBAR_DD33305
	Gh_A11G2573	500	521	4	NBS-LRR protein GbaNA1
	Gh_A05G0025	826	847	4	Nucleoporin Nup43
	Gh_D13G2207	1325	1346	3.5	B3 domain-containing protein LOC_Os12g40080-like isoform X2
	Gh_D03G0316	532	554	4	biorientation of chromosomes in cell division protein 1-like 1
	Gh_A02G1405	532	554	4	biorientation of chromosomes in cell division protein 1-like 1 isoform X1
	Gh_A08G2333	210	228	4	caffeic acid 3-O-methyltransferase-like
	Gh_D13G0098	720	738	4	cationic amino acid transporter 7, chloroplastic
	Gh_D10G0501	464	486	3	CCAAT/enhancer-binding protein zeta-like
	Gh_A10G1207	2988	3008	4	clathrin interactor EPSIN 3-like isoform X2
	Gh_A01G0802	26	47	3.5	CTP synthase-like
	Gh_D01G0830	26	47	3.5	CTP synthase-like
	Gh_A06G1072	1308	1328	3	cysteine-rich receptor-like protein kinase 10 isoform X1
	Gh_A11G2536	556	577	3	disease resistance protein At4g27190-like
	Gh_D05G3459	559	580	4	disease resistance protein At4g27190-like
	Gh_D05G0314	517	538	3	disease resistance protein RPS2-like isoform X1
	Gh_A05G0230	517	538	3	disease resistance protein RPS2-like isoform X2
	Gh_A12G2044	275	295	4	glyoxylate/hydroxypyruvate reductase HPR3-like
	Gh_A12G0580	574	595	4	LOW QUALITY PROTEIN: disease resistance RPP13-like protein 4
	Gh_A11G0540	44	63	2	LOW QUALITY PROTEIN: probable glucan 1,3-alpha-glucosidase
	Gh_A04G0989	980	1001	3	L-type lectin-domain containing receptor kinase IX.1-like
	Gh_A04G0992	608	629	2.5	L-type lectin-domain containing receptor kinase IX.1-like
	Gh_Sca004821G01	1154	1175	3.5	L-type lectin-domain containing receptor kinase IX.1-like
	Gh_D04G1533	1124	1145	3	L-type lectin-domain containing receptor kinase IX.1-like
	Gh_D04G1534	1178	1199	2.5	L-type lectin-domain containing receptor kinase IX.1-like
	Gh_D04G1535	1178	1199	2.5	L-type lectin-domain containing receptor kinase IX.1-like
	Gh_Sca004821G02	1235	1256	3.5	L-type lectin-domain containing receptor kinase IX.1-like
	Gh_Sca005379G01	995	1016	2.5	L-type lectin-domain containing receptor kinase IX.1-like
	Gh_D04G1538	410	431	2.5	L-type lectin-domain containing receptor kinase IX.1-like
	Gh_D04G1539	986	1007	2.5	L-type lectin-domain containing receptor kinase IX.1-like
	Gh_D04G1540	608	629	2.5	L-type lectin-domain containing receptor kinase IX.1-like
	Gh_A04G0991	1046	1067	2.5	L-type lectin-domain containing receptor kinase IX.1-like isoform X1
	Gh_D05G0072	826	847	4	nuclear pore complex protein NUP43-like
	Gh_D07G0345	80	100	3	pentatricopeptide repeat-containing protein At1g08070, chloroplastic-like
	Gh_A04G0315	559	580	4	probable disease resistance protein At4g27220
	Gh_D01G0332	493	515	3.5	probable disease resistance protein At4g27220
	Gh_D05G3338	202	223	4	probable disease resistance protein At4g27220
	Gh_D08G2672	505	526	4	probable disease resistance protein At4g27220
	Gh_D05G3336	559	580	4	probable disease resistance protein At4g27220 isoform X2
	Gh_D05G3557	3045	3066	3.5	probable disease resistance protein At4g27220 isoform X2
	Gh_A11G1848	866	887	2	probable LRR receptor-like serine/threonine-protein kinase At5g10290
	Gh_D11G2163	863	884	2	probable LRR receptor-like serine/threonine-protein kinase At5g10290
	Gh_D10G1948	1076	1097	3	probable L-type lectin-domain containing receptor kinase II.1
	Gh_D10G1950	1076	1097	3	probable L-type lectin-domain containing receptor kinase II.1
	Gh_Sca074114G01	113	134	3	probable L-type lectin-domain containing receptor kinase II.1
	Gh_A13G1553	871	892	4	probable pectinesterase 29
	Gh_A03G0179	223	245	3.5	probable receptor-like protein kinase At5g56460
	Gh_A13G0791	929	950	4	protein NSP-INTERACTING KINASE 2-like
	Gh_D13G0931	929	950	4	protein NSP-INTERACTING KINASE 2-like
	Gh_A13G1500	1070	1088	4	protein transport protein Sec24-like At4g32640
	Gh_A11G0364	556	578	3	putative disease resistance protein At1g50180
	Gh_A12G0912	638	659	3.5	putative disease resistance protein At3g14460
	Gh_D05G2847	593	614	3.5	putative disease resistance protein At3g14460
	Gh_A11G1538	586	607	4	putative disease resistance protein RGA1
	Gh_D11G1703	586	607	4	putative disease resistance protein RGA1
	Gh_D11G3494	586	607	4	putative disease resistance protein RGA1
	Gh_D05G3589	632	653	4	putative disease resistance protein RGA1 isoform X2
	Gh_D10G0669	616	637	4	putative disease resistance protein RGA3
	Gh_D13G1049	578	599	4	putative disease resistance protein RGA3
	Gh_A04G0146	632	653	4	putative disease resistance protein RGA4
	Gh_A06G1499	611	632	1.5	putative disease resistance RPP13-like protein 1
	Gh_A04G1321	638	659	4	putative disease resistance RPP13-like protein 1
	Gh_D06G1865	611	632	1.5	putative disease resistance RPP13-like protein 1
	Gh_Sca008528G01	632	653	4	putative disease resistance RPP13-like protein 1
	Gh_D05G3582	632	653	4	putative disease resistance RPP13-like protein 1
	Gh_D12G1002	638	659	3.5	putative disease resistance RPP13-like protein 1 isoform X1
	Gh_D05G3572	617	638	4	putative disease resistance RPP13-like protein 1 isoform X3
	Gh_D06G1301	1689	1709	3	putative receptor-like protein kinase At4g00960
	Gh_A01G2062	1747	1767	4	receptor like protein 30-like
	Gh_A11G2222	1511	1532	3.5	receptor-like protein kinase FERONIA
	Gh_A03G0739	1610	1631	1	receptor-like protein kinase FERONIA
	Gh_A10G1359	1622	1643	4	receptor-like protein kinase FERONIA
	Gh_D02G1059	1610	1631	1	receptor-like protein kinase FERONIA
	Gh_D10G1111	1622	1643	4	receptor-like protein kinase FERONIA
	Gh_A06G0229	1432	1452	4	receptor-like protein kinase HAIKU2
	Gh_A08G2535	1493	1514	4	receptor-like protein kinase HERK 1
	Gh_D08G0026	1493	1514	4	receptor-like protein kinase HERK 1
	Gh_Sca073504G01	116	137	4	receptor-like protein kinase HERK 1
	Gh_A01G0505	1517	1538	4	receptor-like protein kinase THESEUS 1
	Gh_A04G1360	1434	1454	3.5	serine carboxypeptidase II-2-like
	Gh_D04G0845	1515	1535	3.5	serine carboxypeptidase II-2-like
	Gh_A03G1272	652	673	4	TMV resistance protein N
	Gh_A11G0935	130	151	4	translocase of chloroplast 33, chloroplastic-like isoform X1
	Gh_A10G1347	740	761	3	U3 small nucleolar RNA-associated protein 4-like isoform X1
	Gh_D12G2578	910	932	4	uncharacterized protein LOC105765681
	Gh_D10G2401	79	100	4	uncharacterized protein LOC107931801
	Gh_A12G0990	655	675	4	uncharacterized protein LOC107948196
	Gh_A04G1309	559	580	4	uncharacterized protein LOC108452866
ghr-miR530	Gh_A11G2735	1087	1107	3	hypothetical protein B456_007G351300
	Gh_D04G1625	1300	1321	4	hypothetical protein B456_012G153500
	Gh_D12G1929	1029	1050	4	hypothetical protein B456_012G153500
	Gh_D04G1635	1426	1445	4	hypothetical protein B456_012G154300
	Gh_A12G1770	1078	1099	4	hypothetical protein GOBAR_AA11218
	Gh_A05G0795	447	467	3.5	hypothetical protein GOBAR_AA39219
	Gh_A10G2022	781	801	4	hypothetical protein GOBAR_DD16501
	Gh_A10G2023	781	801	4	hypothetical protein GOBAR_DD16501
	Gh_A13G0634	64	84	4	hypothetical protein GOBAR_DD22661
	Gh_D08G0696	505	525	3.5	hypothetical protein GOBAR_DD25378
	Gh_D12G1171	454	474	4	hypothetical protein GOBAR_DD27003
	Gh_A06G1130	25	44	3.5	HyPRP1
	Gh_A12G1051	211	231	4	60S acidic ribosomal protein P1-like
	Gh_D05G1051	1516	1535	4	alpha-glucosidase-like
	Gh_Sca004867G05	1513	1532	4	alpha-glucosidase-like
	Gh_D05G1464	1369	1389	4	CBL-interacting serine/threonine-protein kinase 12-like
	Gh_A11G2871	490	511	4	cytochrome P450 76A1-like
	Gh_A13G0283	1423	1442	4	kinesin-like protein KIN-7D, mitochondrial
	Gh_D01G0037	1402	1421	4	kinesin-like protein NACK1 isoform X1
	Gh_A04G1056	1426	1445	4	kinesin-related protein 11-like
	Gh_D13G0302	1408	1427	4	kinesin-related protein 11-like
	Gh_A01G0037	1402	1421	4	kinesin-related protein 11-like isoform X1
	Gh_D06G0845	2122	2142	3	LOW QUALITY PROTEIN: endoribonuclease Dicer homolog 3-like
	Gh_A01G2045	1486	1506	3.5	MAP3K epsilon protein kinase 1-like
	Gh_D06G1386	25	44	3.5	non-classical arabinogalactan protein 31-like isoform X1
	Gh_D09G0292	2875	2895	3.5	nuclear pore complex protein GP210-like
	Gh_A09G0287	5227	5247	3.5	nuclear pore complex protein GP210-like isoform X1
	Gh_A11G1325	1150	1169	3.5	poly(A)-specific ribonuclease PARN-like
	Gh_A06G0521	1333	1353	4	probable ADP-ribosylation factor GTPase-activating protein AGD14
	Gh_D06G0577	1318	1338	4	probable ADP-ribosylation factor GTPase-activating protein AGD14
	Gh_D08G2506	1300	1320	4	probable ADP-ribosylation factor GTPase-activating protein AGD14 isoform X1
	Gh_A02G0899	154	174	4	probable LRR receptor-like serine/threonine-protein kinase At1g06840 isoform X1
	Gh_D02G1050	685	705	4	protein root UVB sensitive 6
	Gh_A03G0721	685	705	4	protein root UVB sensitive 6-like
	Gh_A12G1347	190	210	3.5	protein terminal ear1-like
	Gh_D12G1472	190	210	3.5	protein terminal ear1-like
	Gh_A06G1850	2350	2370	4	protein WEAK CHLOROPLAST MOVEMENT UNDER BLUE LIGHT 1-like
	Gh_D05G2976	1126	1146	4	putative receptor-like protein kinase At4g00960
	Gh_A13G2077	49	68	4	rhomboid-like protein 20 isoform X1
	Gh_D13G0014	49	68	4	ubiquitin-associated domain-containing protein 2-like isoform X1
	Gh_Sca006802G01	406	426	4	uclacyanin-3-like
	Gh_D05G3684	1336	1356	4	uncharacterized protein LOC107922376 isoform X1
	Gh_A09G1956	123	144	1.5	uncharacterized protein LOC107928541
	Gh_D09G2161	123	144	1.5	uncharacterized protein LOC107929109 isoform X1
	Gh_A01G0109	865	885	4	uncharacterized protein LOC107934135
	Gh_A09G1463	400	420	4	WD repeat-containing protein 44
	Gh_D09G1472	436	456	2	WD repeat-containing protein 44-like
	Gh_A09G1294	353	373	4	zinc finger A20 and AN1 domain-containing stress-associated protein 6-like
ghr-miR535	Gh_D04G1985	703	724	4	hypothetical protein B456_006G066700
	Gh_D11G1237	519	538	4	hypothetical protein B456_007G132300
	Gh_D11G1481	467	487	3	hypothetical protein B456_007G160900
	Gh_A10G0564	76	96	4	hypothetical protein GOBAR_AA26899
	Gh_A06G0101	625	644	3.5	elongation of fatty acids protein 3-like
	Gh_D06G0074	622	641	3.5	elongation of fatty acids protein 3-like
	Gh_A12G1788	157	176	4	F-box protein At5g07610-like
	Gh_D12G1955	157	176	4	F-box protein At5g07610-like
	Gh_A12G0837	489	509	3.5	pentatricopeptide repeat-containing protein At2g22070
	Gh_A04G0283	1187	1206	3.5	phytosulfokine receptor 2-like
	Gh_D05G3382	1187	1206	4	phytosulfokine receptor 2-like
	Gh_A03G2128	605	625	3.5	probable DNA primase large subunit
	Gh_D02G1498	605	625	3.5	probable DNA primase large subunit
	Gh_A07G0459	13	32	4	ribonuclease J-like isoform X1
	Gh_A11G1086	519	538	4	RNA-binding protein BRN1-like
	Gh_Sca142808G01	6	25	4	RNA-binding protein BRN1-like
	Gh_A12G0058	519	538	4	RNA-binding protein BRN1-like isoform X1
	Gh_D12G0074	519	538	4	RNA-binding protein BRN1-like isoform X1
	Gh_D11G3165	784	805	4	squamosa promoter-binding-like protein 14
	Gh_A01G1281	1159	1180	4	squamosa promoter-binding-like protein 2
	Gh_A03G1092	1141	1162	4	squamosa promoter-binding-like protein 2
	Gh_A04G1486	1170	1191	4	squamosa promoter-binding-like protein 2
	Gh_D02G1515	1144	1165	4	squamosa promoter-binding-like protein 2
	Gh_D04G1827	1159	1180	4	squamosa promoter-binding-like protein 2
	Gh_D01G1503	1135	1156	4	squamosa promoter-binding-like protein 2 isoform X2
	Gh_D12G0947	696	717	4	squamosa promoter-binding-like protein 7
	Gh_D11G0821	870	891	4	squamosa promoter-binding-like protein 7
	Gh_A11G0706	870	891	4	squamosa promoter-binding-like protein 7 isoform X1
	Gh_A12G0866	693	714	4	squamosa promoter-binding-like protein 7 isoform X1
	Gh_A04G1331	814	835	4	squamosa promoter-binding-like protein 9
	Gh_A07G0824	123	143	2.5	uncharacterized protein LOC108457719 isoform X1
	Gh_D05G0679	627	646	4	UPF0061 protein azo1574-like
	Gh_A05G0549	627	646	4	UPF0061 protein azo1574-like isoform X1
	Gh_A11G2811	784	805	4	SQUAMOSA promoter binding-like transcription factor
ghr-miR827	Gh_D11G1520	300	319	4	hypothetical protein B456_007G164900
	Gh_D10G1055	1451	1470	4	hypothetical protein B456_011G118800
	Gh_D04G1794	971	991	4	hypothetical protein GOBAR_DD25801
	Gh_D10G1150	53	72	4	transcription repressor OFP1-like
	Gh_D06G0658	1823	1843	3	hypothetical protein GOBAR_DD32332
	Gh_D06G1277	80	100	3.5	NAC domain-containing protein 2-like
	Gh_A06G2114	80	100	3.5	protein ATAF2-like
	Gh_A06G0580	881	901	3	putative ABC transporter B family member 8
	Gh_D11G2466	1009	1030	3	U11/U12 small nuclear ribonucleoprotein 65 kDa protein-like
	Gh_A11G2164	1009	1030	3	U11/U12 small nuclear ribonucleoprotein 65 kDa protein-like isoform X2
ghr-miR858	Gh_D07G1261	289	309	3.5	hypothetical protein B456_001G143200
	Gh_D01G1143	172	192	4	hypothetical protein B456_002G144400
	Gh_A03G0594	370	390	4	hypothetical protein B456_003G097900
	Gh_D11G1816	417	438	4	hypothetical protein B456_007G198900
	Gh_D06G1336	289	309	4	hypothetical protein B456_010G149300
	Gh_D04G1417	215	234	4	hypothetical protein B456_012G130700
	Gh_A11G2522	382	402	4	hypothetical protein GOBAR_AA01605
	Gh_Sca005127G01	215	234	4	hypothetical protein GOBAR_AA02315
	Gh_A06G0676	370	390	3	hypothetical protein GOBAR_AA06708
	Gh_A07G1162	289	309	3.5	hypothetical protein GOBAR_AA07113
	Gh_A13G0502	289	309	4	hypothetical protein GOBAR_AA14574
	Gh_A07G2341	290	309	3.5	hypothetical protein GOBAR_AA23608
	Gh_A12G2322	531	551	4	hypothetical protein GOBAR_AA27468
	Gh_A11G1656	417	438	4	hypothetical protein GOBAR_AA33656
	Gh_A02G1822	289	309	2.5	hypothetical protein GOBAR_AA36125
	Gh_A11G2726	323	342	4	hypothetical protein GOBAR_DD18858
	Gh_D05G0555	1015	1035	4	hypothetical protein GOBAR_DD23853
	Gh_D02G1796	2648	2667	4	hypothetical protein GOBAR_DD26942
	Gh_A07G1385	289	309	3.5	Myb-related Myb4
	Gh_D11G2870	382	402	4	myb-like protein A
	Gh_A01G2035	7	27	4	myb-related protein 305-like
	Gh_A11G1846	290	309	3.5	myb-related protein 308-like
	Gh_A07G2076	289	309	4	myb-related protein 315-like
	Gh_D07G2291	289	309	4	myb-related protein 315-like
	Gh_D11G2168	290	309	3.5	myb-related protein 330-like
	Gh_A12G1309	361	381	4	myb-related protein 340-like isoform X1
	Gh_Sca067439G01	26	46	4	myb-related protein 340-like isoform X1
	Gh_D12G1433	361	381	4	myb-related protein 340-like isoform X1
	Gh_A01G2038	289	309	4	myb-related protein Myb4-like
	Gh_A03G1418	289	309	4	myb-related protein Myb4-like
	Gh_A11G1203	289	309	4	myb-related protein Myb4-like
	Gh_D02G1879	289	309	4	myb-related protein Myb4-like
	Gh_D07G1491	289	309	2.5	myb-related protein Myb4-like
	Gh_D13G0648	289	309	3	myb-related protein Myb4-like
	Gh_D01G0155	289	309	4	protein ODORANT1-like
	Gh_A05G0291	298	318	4	transcription factor MYB114-like
	Gh_D05G0393	298	318	4	transcription factor MYB114-like
	Gh_D03G1676	289	309	2.5	transcription factor MYB12-like
	Gh_D11G1160	289	309	3	transcription factor MYB12-like
	Gh_D13G1452	316	336	4	transcription factor MYB28-like
	Gh_D13G0630	289	309	4	transcription factor MYB82-like
	Gh_A08G1517	388	408	3	transcription factor WER-like
	Gh_A13G0494	289	309	3	transcription factor WER-like
	Gh_D08G1815	388	408	3	transcription factor WER-like
	Gh_D13G0650	256	276	4	transcription factor WER-like
	Gh_A11G1005	289	309	2	transcription repressor MYB4-like isoform X2
	Gh_A13G0805	325	345	4	transcription repressor MYB5-like
	Gh_D13G1045	325	345	4	transcription repressor MYB5-like
	Gh_D11G3078	323	342	4	transcription repressor MYB5-like
	Gh_D08G2445	287	306	4	transcription repressor MYB6
	Gh_A03G1356	2648	2667	4	U-box domain-containing protein 44-like
	Gh_D10G0897	652	672	4	U-box domain-containing protein 5-like
	Gh_A07G0140	289	309	3.5	transcription factor TT2
	Gh_D07G0168	292	312	3.5	transcription factor TT2
	Gh_D07G0169	335	354	3.5	transcription factor TT2
	Gh_Sca005143G02	289	309	3.5	transcription factor TT2
	Gh_Sca005689G01	289	309	3.5	transcription factor TT2-like
ghr-miR1446	Gh_D01G1946	673	693	3	hypothetical protein B456_002G232800
	Gh_D11G3309	189	209	3.5	hypothetical protein B456_007G377000
	Gh_A08G1305	572	591	4	hypothetical protein GOBAR_AA08823
	Gh_D11G0002	3508	3529	4	hypothetical protein GOBAR_DD07946
	Gh_D10G0002	541	562	4	hypothetical protein GOBAR_DD32441
	Gh_A08G0498	569	588	4	cellulose synthase A catalytic subunit 3 [UDP-forming]-like
	Gh_D08G0584	569	588	4	cellulose synthase A catalytic subunit 3 [UDP-forming]-like
	Gh_D08G1597	575	594	4	cellulose synthase A catalytic subunit 3 [UDP-forming]-like
	Gh_A09G2173	755	775	1	DELLA protein RGL1-like
	Gh_D09G2383	755	775	1	DELLA protein RGL1-like
	Gh_A11G2923	204	224	3.5	probable transcriptional regulator RABBIT EARS
	Gh_A02G0452	518	537	4	sodium/hydrogen exchanger 2-like
	Gh_A11G0404	436	457	4	tubby-like F-box protein 5
	Gh_D12G0606	436	457	4	tubby-like F-box protein 5
	Gh_A12G0595	445	466	4	tubby-like F-box protein 5 isoform X1
	Gh_A11G0005	2053	2074	4	uncharacterized protein LOC107923884 isoform X1
	Gh_A01G1695	673	693	3	uncharacterized protein LOC107925577
ghr-miR1511	Gh_D08G0878	941	960	4	hypothetical protein B456_004G097600
ghr-miR2948	Gh_D10G0808	202	224	4	hypothetical protein B456_011G091600
ghr-miR3476	Gh_A02G0711	44	64	4	hypothetical protein B456_005G084400
	Gh_D11G3084	955	975	4	hypothetical protein B456_007G353300
	Gh_D10G0163	862	881	4	hypothetical protein B456_011G018400
	Gh_A10G0161	874	893	4	cysteine-rich receptor-like protein kinase 10
	Gh_D04G0255	2158	2179	4	pentatricopeptide repeat-containing protein At2g26790, mitochondrial-like
	Gh_A05G3360	2158	2179	4	pentatricopeptide repeat-containing protein At2g26790, mitochondrial-like isoform X2
	Gh_A09G2404	1805	1825	4	type I inositol 1,4,5-trisphosphate 5-phosphatase 12-like isoform X2
	Gh_D09G1602	1805	1825	4	type I inositol 1,4,5-trisphosphate 5-phosphatase 12-like isoform X2
ghr-miR3711	Gh_D02G1626	543	562	4	hypothetical protein B456_005G179800
	Gh_D12G2692	242	261	3.5	bidirectional sugar transporter SWEET3-like
	Gh_A11G2655	560	579	3.5	bidirectional sugar transporter SWEET3-like
ghr-miR4995	Gh_A08G0464	1340	1360	4	ATPase WRNIP1
	Gh_D08G0550	1316	1336	4	ATPase WRNIP1-like
	Gh_A08G1834	1180	1200	4	calmodulin-binding protein 60 B-like
	Gh_A04G1080	539	559	3.5	probable plastid-lipid-associated protein 4, chloroplastic
	Gh_D04G1687	539	559	3.5	probable plastid-lipid-associated protein 4, chloroplastic isoform X1
	Gh_D10G1599	83	103	4	protein kinase
ghr-miR5048	Gh_A11G2433	746	767	4	hypothetical protein GOBAR_AA19246
	Gh_A13G0111	69	89	4	glutathione S-transferase U17-like
	Gh_D11G2750	746	767	4	heparan-alpha-glucosaminide N-acetyltransferase isoform X1
	Gh_D08G1126	2353	2373	3.5	uncharacterized protein LOC107909462 isoform X1
	Gh_A08G0923	2323	2343	3.5	uncharacterized protein LOC107947722 isoform X1
ghr-miR5200	Gh_D09G0404	417	436	4	hypothetical protein B456_006G046600
	Gh_D07G0498	429	448	4	11-beta-hydroxysteroid dehydrogenase-like 6
	Gh_A07G0435	432	451	4	11-beta-hydroxysteroid dehydrogenase-like 6 isoform X1
	Gh_D12G2660	781	802	4	probable fructokinase-7 isoform X1
	Gh_A07G0354	885	904	4	putative glycerol-3-phosphate transporter 1
	Gh_D07G0416	888	907	4	putative glycerol-3-phosphate transporter 1
ghr-miR6293	Gh_A09G1878	682	702	4	hypothetical protein F383_20103
	Gh_A02G1140	4137	4158	4	ABC transporter G family member 35-like
	Gh_D03G0563	4137	4158	4	ABC transporter G family member 35-like isoform X1
	Gh_D09G1983	1567	1587	4	probably inactive leucine-rich repeat receptor-like protein kinase At3g28040
	Gh_D04G1471	2011	2032	4	uncharacterized protein LOC107898884
ghr-miR7488	Gh_D02G0089	591	612	4	hypothetical protein B456_005G009200
	Gh_D02G2163	1628	1648	4	hypothetical protein B456_005G245600
	Gh_A05G0659	775	795	3.5	nicalin-1-like
	Gh_D05G0804	775	795	3.5	nicalin-1-like
	Gh_A03G1730	1625	1645	4	phosphatidylinositol/phosphatidylcholine transfer protein SFH6-like
	Gh_A02G0074	591	612	4	putative pentatricopeptide repeat-containing protein At5g52630
ghr-miR7494	Gh_Sca173604G01	118	141	4	hypothetical protein B456_011G240900
	Gh_A01G1191	1158	1179	4	hypothetical protein GOBAR_AA35967
	Gh_A05G3312	441	462	4	hypothetical protein GOBAR_DD03054
	Gh_D06G2029	2064	2087	4	hypothetical protein GOBAR_DD14440
	Gh_A04G1074	1158	1179	4	Peptide transporter PTR2 -like protein
	Gh_A01G1525	71	94	4	CASP-like protein 5C1
	Gh_D01G1774	140	163	4	CASP-like protein 5C1 isoform X1
	Gh_A10G1854	118	141	4	general transcription factor IIF subunit 2
	Gh_D10G2115	118	141	4	general transcription factor IIF subunit 2-like
	Gh_A07G1759	58	81	4	glucose-1-phosphate adenylyltransferase small subunit 2, chloroplastic
	Gh_D12G2200	25	48	3.5	IRK-interacting protein-like
	Gh_D05G1809	55	78	4	low-temperature-induced cysteine proteinase
	Gh_A02G0279	3085	3108	4	mediator of RNA polymerase II transcription subunit 33A
	Gh_D02G0344	3082	3105	4	mediator of RNA polymerase II transcription subunit 33A
	Gh_D10G0645	740	761	3.5	peroxisome biogenesis protein 2-like
	Gh_A10G0731	505	526	3.5	peroxisome biogenesis protein 2-like isoform X1
	Gh_D01G1346	1158	1179	4	protein NRT1/ PTR FAMILY 8.3-like
	Gh_D04G1681	1158	1179	4	protein NRT1/ PTR FAMILY 8.3-like
	Gh_A06G0855	125	147	4	uncharacterized protein LOC107901552 isoform X2
	Gh_D06G0992	125	147	4	uncharacterized protein LOC107901552 isoform X2
	Gh_D04G0291	441	462	4	uncharacterized protein LOC107935780 isoform X1
	Gh_D04G1242	175	198	4	UPF0503 protein At3g09070, chloroplastic-like
	Gh_A05G1625	55	78	4	zingipain-2
ghr-miR7501	Gh_A12G0482	195	218	4	syntaxin-61-like isoform X2
ghr-miR7505	Gh_D08G0673	879	899	4	hypothetical protein B456_004G076100
	Gh_D08G2249	973	993	2.5	hypothetical protein B456_004G243800
	Gh_D05G3346	1000	1020	3	hypothetical protein B456_009G375400
	Gh_D05G3346	900	920	1	hypothetical protein B456_009G375400
	Gh_A04G0300	628	648	2	hypothetical protein B456_009G377400
	Gh_D05G3389	1384	1404	2	hypothetical protein B456_009G450600
	Gh_D06G0933	132	152	3	hypothetical protein B456_010G102400
	Gh_D10G1342	1015	1035	1.5	hypothetical protein B456_011G151200
	Gh_A05G3317	5	25	3.5	hypothetical protein B456_012G036600, partial
	Gh_D04G0283	5	25	3.5	hypothetical protein B456_012G036600, partial
	Gh_A10G1153	1987	2007	2.5	hypothetical protein GOBAR_AA00583
	Gh_A13G1041	22	41	3	hypothetical protein GOBAR_AA04342
	Gh_A09G0099	975	995	2.5	hypothetical protein GOBAR_AA07868
	Gh_A04G1306	874	894	2	hypothetical protein GOBAR_AA13831
	Gh_A04G1307	931	951	4	hypothetical protein GOBAR_AA13832
	Gh_A04G0298	751	771	2	hypothetical protein GOBAR_AA13833
	Gh_A08G0577	954	974	4	hypothetical protein GOBAR_AA15678
	Gh_A08G1886	699	719	2.5	hypothetical protein GOBAR_AA15934
	Gh_A04G0292	486	506	2	hypothetical protein GOBAR_AA20484
	Gh_A04G0299	1357	1377	2	hypothetical protein GOBAR_AA20484
	Gh_A04G0293	64	84	4	hypothetical protein GOBAR_AA32732
	Gh_A04G0297	358	378	2	hypothetical protein GOBAR_DD16353
	Gh_A10G1192	698	719	2	hypothetical protein GOBAR_DD24422
	Gh_D10G1307	803	824	2.5	hypothetical protein GOBAR_DD24422
	Gh_D05G3359	199	219	2	hypothetical protein GOBAR_DD33158
	Gh_D05G3380	880	900	2	hypothetical protein GOBAR_DD33159
	Gh_A10G1155	490	510	1.5	hypothetical protein GOBAR_DD34548
	Gh_A08G1858	651	671	3.5	Leucine-rich repeat-containing 39
	Gh_A09G0071	489	509	4	Leucine-rich repeat-containing 39
	Gh_A10G1204	592	612	1.5	Leucine-rich repeat-containing 39
	Gh_A07G1073	508	528	4	carboxyl-terminal-processing peptidase 2, chloroplastic-like
	Gh_D09G0992	924	944	4	indole-3-acetaldehyde oxidase-like isoform X1
	Gh_A09G0971	924	944	4	indole-3-acetaldehyde oxidase-like isoform X2
	Gh_D10G1294	694	714	0.5	NPL4-like protein 1 isoform X1
	Gh_D05G3391	361	381	2	pentatricopeptide repeat-containing protein At1g12300, mitochondrial-like
	Gh_D13G0526	799	819	4	pentatricopeptide repeat-containing protein At1g12300, mitochondrial-like isoform X2
	Gh_D10G1344	166	186	1.5	pentatricopeptide repeat-containing protein At1g63080, mitochondrial-like
	Gh_D05G3356	780	800	2	pentatricopeptide repeat-containing protein At1g63330-like
	Gh_D05G3392	633	653	2	pentatricopeptide repeat-containing protein At1g63330-like
	Gh_D09G0096	975	995	2.5	pentatricopeptide repeat-containing protein At1g63330-like
	Gh_D05G3362	979	999	2	pentatricopeptide repeat-containing protein At1g63330-like
	Gh_D10G1292	1531	1551	2	pentatricopeptide repeat-containing protein At1g63330-like isoform X1
	Gh_A10G1206	1525	1545	2	pentatricopeptide repeat-containing protein At1g63330-like isoform X2
	Gh_A09G2013	281	302	2.5	pentatricopeptide repeat-containing protein At4g11690-like
	Gh_A04G0258	367	387	2	putative pentatricopeptide repeat-containing protein At1g12700, mitochondrial
	Gh_A10G1190	971	992	2	putative pentatricopeptide repeat-containing protein At1g12700, mitochondrial
	Gh_D05G3438	847	867	2	putative pentatricopeptide repeat-containing protein At1g12700, mitochondrial isoform X1
	Gh_A04G0308	1006	1026	3	putative pentatricopeptide repeat-containing protein At1g12700, mitochondrial isoform X2
ghr-miR7506	Gh_D09G1272	1716	1739	3.5	hypothetical protein B456_006G149900
	Gh_A09G1270	1704	1727	3.5	exocyst complex component EXO70A1
ghr-miR7507	Gh_Sca053185G01	525	548	4	hypothetical protein GOBAR_AA22010
	Gh_A02G0435	1191	1214	4	S-type anion channel SLAH3-like
	Gh_D02G0485	1191	1214	4	S-type anion channel SLAH3-like
ghr-miR7508	Gh_A08G2020	1942	1961	4	ATP-dependent DNA helicase Q1
	Gh_Sca167330G01	71	91	4	hypothetical protein B456_001G247600
	Gh_D11G0429	285	305	4	hypothetical protein B456_007G046300
	Gh_D08G2412	835	854	4	hypothetical protein GOBAR_DD26104
	Gh_A11G1047	2042	2062	4	ABC transporter C family member 4-like
	Gh_D11G1203	2048	2068	4	ABC transporter C family member 4-like
	Gh_A13G2163	533	553	4	ankyrin repeat protein SKIP35-like
	Gh_D13G0978	533	553	4	ankyrin repeat protein SKIP35-like
	Gh_A08G0170	549	568	4	formin-like protein 5
	Gh_D08G0248	549	568	4	formin-like protein 5
	Gh_A10G0879	259	280	3.5	GDP-mannose 4,6 dehydratase 2-like
	Gh_A11G0369	285	305	4	gibberellin 3-beta-dioxygenase 1-like
	Gh_A12G2639	132	151	4	homeobox-leucine zipper protein HAT5-like isoform X1
	Gh_A08G1359	89	108	4	SUMO-conjugating enzyme SCE1 -like protein
ghr-miR7510	Gh_A02G0563	226	249	3	--
	Gh_A12G0659	167	189	4	hypothetical protein GOBAR_AA10593
	Gh_D13G0725	503	525	3.5	hypothetical protein GOBAR_DD31641
	Gh_D01G1421	188	211	3	protein PLANT CADMIUM RESISTANCE 2-like
	Gh_A06G1102	592	615	2.5	TMV resistance protein N-like
	Gh_D10G0671	221	243	4	uncharacterized protein LOC107950737 isoform X3
ghr-miR7757	Gh_D11G2473	993	1013	3.5	hypothetical protein B456_007G268500
	Gh_D10G2324	1346	1367	4	hypothetical protein B456_011G270100
	Gh_D05G1591	57	77	3.5	hypothetical protein GOBAR_DD16171
	Gh_A05G1420	57	77	3.5	calcium-binding protein PBP1-like
	Gh_D02G1647	2284	2305	4	cell polarity protein mor2-like
	Gh_D10G2326	1346	1367	4	disease resistance protein RPP8-like
	Gh_D10G2325	1346	1367	4	disease resistance protein RPP8-like isoform X1
	Gh_A13G1155	1383	1403	4	pentatricopeptide repeat-containing protein At3g24000, mitochondrial-like
	Gh_D13G1441	1383	1403	4	pentatricopeptide repeat-containing protein At3g24000, mitochondrial-like
	Gh_A11G2173	1305	1325	3.5	violaxanthin de-epoxidase, chloroplastic-like
ghr-miR8175	Gh_D04G0575	2139	2158	4	hypothetical protein B456_012G068000
	Gh_D09G1297	717	736	4	hypothetical protein GOBAR_DD06924
	Gh_D09G1299	1491	1510	4	hypothetical protein GOBAR_DD06924
	Gh_D05G0379	63	82	3.5	protein TIFY 3B-like
	Gh_A05G0278	63	82	3.5	protein TIFY 3B-like isoform X1
	Gh_A05G3068	2247	2266	4	splicing factor 3B subunit 3-like
ghr-miR8633	Gh_D01G1536	280	302	4	hypothetical protein B456_002G186000
	Gh_D05G2986	172	193	3.5	hypothetical protein B456_009G331900
	Gh_D07G1745	107	128	3.5	myosin-binding protein 2-like
	Gh_A07G2187	107	128	3.5	myosin-binding protein 2-like isoform X1
	Gh_D07G0423	124	145	4	zinc finger protein ZAT9-like
ghr-miR8634	Gh_A07G0252	286	305	3.5	hypothetical protein GOBAR_AA30242
	Gh_A01G0497	961	981	4	hypothetical protein GOBAR_AA30894
	Gh_A02G1141	1069	1089	4	1-aminocyclopropane-1-carboxylate oxidase 5-like
	Gh_D03G0564	1069	1089	4	1-aminocyclopropane-1-carboxylate oxidase 5-like isoform X1
	Gh_A10G1431	1142	1163	4	acyl-CoA-binding domain-containing protein 4-like isoform X1
	Gh_D06G1908	26	46	4	cysteine proteinase inhibitor 12-like
	Gh_A06G1537	26	46	2	cysteine proteinase inhibitor 6-like
	Gh_D09G1469	1380	1400	2.5	dol-P-Glc:Glc(2)Man(9)GlcNAc(2)-PP-Dol alpha-1,2-glucosyltransferase-like
	Gh_A07G0302	2494	2514	4	LOW QUALITY PROTEIN: nuclear pore complex protein NUP205-like
	Gh_A05G1734	266	287	4	probable carboxylesterase 2
	Gh_D05G1930	266	287	4	probable carboxylesterase 2
	Gh_A03G2181	1313	1333	3	probable receptor-like serine/threonine-protein kinase At4g34500
	Gh_D02G2141	1313	1333	3.5	probable receptor-like serine/threonine-protein kinase At4g34500
	Gh_A04G0345	508	528	4	receptor-like protein 12
	Gh_D10G1673	1019	1040	4	tip elongation aberrant protein 3-like isoform X1
	Gh_D05G0015	1699	1718	3.5	U-box domain-containing protein 35
	Gh_A05G0011	1708	1727	3	U-box domain-containing protein 52-like
	Gh_A13G2119	150	170	3.5	uncharacterized protein LOC105783049
	Gh_A11G2358	2507	2528	3.5	uncharacterized protein LOC107888292 isoform X2
	Gh_D13G0735	150	170	3.5	uncharacterized protein LOC107918675
	Gh_D08G1671	349	368	3	uncharacterized protein LOC107923577
	Gh_A08G1377	955	974	4	uncharacterized protein LOC107929421
	Gh_D07G0309	283	302	3.5	uncharacterized protein LOC107953750
ghr-miR8636	Gh_A01G1412	1088	1107	4	hypothetical protein GOBAR_AA14361
	Gh_D01G1654	1088	1107	4	probable protein phosphatase 2C 46
ghr-miR8646	Gh_D10G1146	840	861	2.5	hypothetical protein B456_011G128600
	Gh_D10G1229	898	918	4	hypothetical protein B456_011G138800
	Gh_A11G0083	1004	1023	3	protein DETOXIFICATION 49-like
	Gh_D11G0087	1004	1023	3	protein DETOXIFICATION 49-like
	Gh_A10G2322	840	861	2.5	protein DETOXIFICATION 53-like
	Gh_A10G1256	898	918	4	small G protein signaling modulator 1-like isoform X1
ghr-miR8672	Gh_A09G2106	17	39	4	WSC domain-containing protein ARB_07867-like
ghr-miR8677	Gh_D02G2373	229	249	2	hypothetical protein B456_005G267800
	Gh_A09G1974	385	404	4	actin-related protein 9-like
	Gh_Sca018664G01	154	174	2	uncharacterized protein LOC105795531 isoform X4
	Gh_A03G1934	238	258	2	uncharacterized protein LOC107938523
	Gh_D02G2372	238	258	2	uncharacterized protein LOC107938523
ghr-miR8686	Gh_D10G0781	395	417	4	DEAD-box ATP-dependent RNA helicase 41-like
	Gh_A03G0235	1435	1458	1	mitogen-activated protein kinase kinase kinase 3
ghr-miR8691	Gh_D13G0016	129	151	2.5	hypothetical protein B456_013G001600
	Gh_A10G0109	1146	1168	3	calcium permeable stress-gated cation channel 1-like
	Gh_A13G0001	21	43	3.5	CO(2)-response secreted protease-like
	Gh_A11G1568	1899	1921	4	NAC domain-containing protein 86-like
	Gh_D11G1725	1902	1924	4	NAC domain-containing protein 86-like
ghr-miR8701	Gh_A05G3012	42	61	4	Adenylosuccinate lyase
	Gh_A12G1151	401	422	4	BRCT domain-containing protein At4g02110-like
	Gh_D12G1270	401	422	4	BRCT domain-containing protein At4g02110-like
ghr-miR8729	Gh_A05G4017	1231	1251	4	digestive organ expansion factor homolog
	Gh_D05G0035	1225	1245	4	digestive organ expansion factor homolog
	Gh_A01G0070	1260	1280	3	glycoprotein 3-alpha-L-fucosyltransferase A-like
	Gh_A03G0140	404	424	3.5	uncharacterized protein At5g50100, mitochondrial-like
	Gh_D06G1135	1140	1160	4	uncharacterized protein LOC107902018
	Gh_A06G0959	1140	1160	4	uncharacterized protein LOC107961754 isoform X1
ghr-miR8733	Gh_D06G1866	619	638	3.5	hypothetical protein B456_N006900
	Gh_A06G1500	619	638	3.5	hypothetical protein GOBAR_AA17502
	Gh_A04G0729	227	246	4	aldo-keto reductase family 4 member C9-like
	Gh_D04G1200	128	147	4	aldo-keto reductase family 4 member C9-like
	Gh_A11G1333	24	43	3	TPR repeat-containing protein ZIP4-like
	Gh_D11G1485	24	43	3	TPR repeat-containing protein ZIP4-like
ghr-miR8741	Gh_A06G2038	1369	1389	3.5	hypothetical protein B456_010G157400
	Gh_D10G1603	1438	1457	4	hypothetical protein B456_011G180700
	Gh_A08G0623	431	451	4	hypothetical protein GOBAR_AA01480
	Gh_D01G1440	1534	1554	4	hypothetical protein GOBAR_DD13692
	Gh_A09G0661	463	482	3.5	Lysine-specific demethylase 3B
	Gh_A05G1337	1666	1686	3.5	auxin response factor 3-like isoform X2
	Gh_A06G0635	149	169	4	ectonucleotide pyrophosphatase/phosphodiesterase family member 1-like
	Gh_D06G0721	149	169	4	ectonucleotide pyrophosphatase/phosphodiesterase family member 3-like
	Gh_Sca220332G01	129	148	4	GPCR-type G protein 1
	Gh_A02G1206	129	148	4	GPCR-type G protein 1 isoform X1
	Gh_D03G0524	129	148	4	GPCR-type G protein 1 isoform X1
	Gh_A09G0988	213	232	4	LOB domain-containing protein 1-like
	Gh_D09G1008	213	232	4	LOB domain-containing protein 1-like
	Gh_D09G0665	463	482	3.5	lysine-specific demethylase JMJ25-like
	Gh_D09G0837	1262	1282	4	magnesium transporter MRS2-11, chloroplastic-like isoform X1
	Gh_A01G1240	1537	1557	4	myosin-binding protein 2-like
	Gh_A07G1104	801	820	3.5	retinol dehydrogenase 12-like
	Gh_D07G1205	801	820	3.5	retinol dehydrogenase 12-like
	Gh_A01G1141	1103	1123	3	uncharacterized protein LOC107892925 isoform X1
	Gh_D01G1245	1049	1069	3	uncharacterized protein LOC107892925 isoform X1
ghr-miR8746	Gh_Sca005534G01	390	411	3	Chromatin assembly factor 1 subunit A
	Gh_D08G2577	1176	1197	4	hypothetical protein B456_004G286300
	Gh_D10G0673	1196	1216	4	hypothetical protein B456_011G076300
	Gh_A13G0310	790	810	4	hypothetical protein GOBAR_AA05929
	Gh_D06G0080	1160	1180	3.5	hypothetical protein GOBAR_DD12719
	Gh_D06G0081	3221	3241	3.5	hypothetical protein GOBAR_DD12720
	Gh_D07G2302	1044	1065	4	hypothetical protein GOBAR_DD15827
	Gh_A06G1531	1232	1251	4	BTB/POZ domain-containing protein At3g09030
	Gh_D03G0659	390	411	3	chromatin assembly factor 1 subunit FAS1-like
	Gh_A10G0528	280	301	3.5	cysteine-rich repeat secretory protein 38-like
	Gh_A08G2211	1176	1197	4	cytokinin dehydrogenase 7-like
	Gh_A07G2084	1044	1065	4	probable inactive leucine-rich repeat receptor-like protein kinase At3g03770
	Gh_A10G0435	3590	3610	4	probable phospholipid-transporting ATPase 5
	Gh_A05G2582	357	376	3	protein ACCELERATED CELL DEATH 6-like
	Gh_D03G1355	1178	1198	1	putative disease resistance protein RGA1
	Gh_D10G0669	1196	1216	4	putative disease resistance protein RGA3
	Gh_D13G1049	1163	1183	1	putative disease resistance protein RGA3
	Gh_A03G0215	1178	1198	1	putative disease resistance protein RGA4
	Gh_D13G2104	764	784	2	putative disease resistance protein RGA4
	Gh_D10G0451	3590	3610	4	putative phospholipid-transporting ATPase 5
	Gh_D13G0348	790	810	4	uncharacterized protein LOC107918872
ghr-miR8749	Gh_D04G1622	53	72	4	hypothetical protein GOBAR_DD26549
ghr-miR8753	Gh_D01G0740	5868	5889	4	E3 ubiquitin-protein ligase UPL1-like isoform X1
	Gh_D05G0529	1254	1275	4	glycerophosphodiester phosphodiesterase GDPDL7-like isoform X1
	Gh_A01G0721	5835	5856	4	LOW QUALITY PROTEIN: E3 ubiquitin-protein ligase UPL1-like
ghr-miR8758	Gh_D03G0353	754	776	4	ubiquitin carboxyl-terminal hydrolase 3-like isoform X1
	Gh_A02G1370	544	566	4	ubiquitin carboxyl-terminal hydrolase 3-like isoform X2
	Gh_A12G0805	697	719	4	Ubiquitin carboxyl-terminal hydrolase 3 -like protein
ghr-miR8764	Gh_A01G0607	189	208	4	serine/threonine-protein kinase CDL1-like
	Gh_D01G0620	174	193	4	serine/threonine-protein kinase PBS1
	Gh_A10G2230	2949	2969	4	uncharacterized protein LOC107897450 isoform X1
	Gh_A08G2119	255	275	1	uncharacterized protein LOC107909220 isoform X1
	Gh_D02G0370	2528	2549	4	uncharacterized protein LOC107927751
	Gh_A02G0305	2540	2561	4	uncharacterized protein LOC107942676
ghr-miR8768	Gh_D13G0976	1181	1200	4	hypothetical protein GOBAR_DD31193
	Gh_A13G2171	1169	1188	4	acyl-coenzyme A oxidase 4, peroxisomal-like
	Gh_A05G0937	478	498	1	basic leucine zipper 34-like
	Gh_A07G0992	789	809	3.5	pentatricopeptide repeat-containing protein At2g27610-like
	Gh_A05G1143	1917	1938	2.5	phosphoinositide phosphatase SAC2-like isoform X1
	Gh_D05G1320	1917	1938	2.5	phosphoinositide phosphatase SAC2-like isoform X1
	Gh_D05G1021	481	501	1	uncharacterized protein LOC107902741
ghr-miR8785	Gh_D02G1210	834	853	3.5	hypothetical protein B456_005G133300
	Gh_D13G0697	98	117	4	hypothetical protein B456_013G077800
	Gh_A10G0846	836	855	3.5	hypothetical protein GOBAR_AA27314
	Gh_A13G2104	836	855	3.5	hypothetical protein GOBAR_AA27314
	Gh_A09G0413	587	606	3.5	hypothetical protein GOBAR_AA33530
	Gh_D11G1379	209	228	3.5	hypothetical protein GOBAR_AA33530
	Gh_D13G0086	1003	1023	4	hypothetical protein GOBAR_DD21752
	Gh_D06G2157	545	564	4	anthocyanidin 3-O-glucoside 2''-O-glucosyltransferase-like
	Gh_D13G0441	836	855	3.5	probable protein phosphatase 2C 63
	Gh_A13G0455	98	117	4	probable receptor-like protein kinase At5g15080 isoform X1
	Gh_D12G0259	844	864	4	transcription factor bHLH63-like isoform X2
	Gh_A03G2173	754	774	4	transcription factor HBI1-like isoform X1
	Gh_A12G0259	919	939	4	transcription factor HBI1-like isoform X1
	Gh_D06G2266	175	195	4	uncharacterized protein LOC107963752
ghr-miR9652	Gh_D01G1996	4257	4278	3.5	hypothetical protein GOBAR_DD00502
	Gh_A08G1175	722	742	3.5	beta-amylase 7-like
	Gh_D08G1459	722	742	3.5	beta-amylase 7-like isoform X1
ghr-miR9653	Gh_A04G0830	381	401	4	hypothetical protein GOBAR_AA33339
	Gh_D04G1330	381	401	4	glutathione S-transferase U16-like
	Gh_D04G1534	1609	1630	4	L-type lectin-domain containing receptor kinase IX.1-like
	Gh_Sca004821G02	1666	1687	4	L-type lectin-domain containing receptor kinase IX.1-like
	Gh_D13G2506	114	133	4	uncharacterized protein LOC105766829
	Gh_A13G2201	114	133	4	uncharacterized protein LOC107903714
ghr-miR9662	Gh_A03G1506	2048	2068	3.5	monosaccharide-sensing protein 2-like
	Gh_D02G1974	2210	2230	3.5	monosaccharide-sensing protein 2-like
	Gh_D08G0595	32	53	4	putative disease resistance RPP13-like protein 1 isoform X2
ghr-miR9674	Gh_D11G2316	132	153	4	hypothetical protein B456_007G249500
	Gh_D12G2485	108	127	4	hypothetical protein B456_008G279700
	Gh_A05G1750	167	186	4	hypothetical protein GOBAR_AA32273
	Gh_D05G1945	260	279	4	hypothetical protein GOBAR_DD23924
	Gh_A06G0710	968	987	4	auxin response factor 7-like isoform X1
	Gh_D06G0818	968	987	4	auxin response factor 7-like isoform X1
	Gh_A11G2215	1043	1062	3.5	leucine-rich repeat receptor-like protein kinase PXL1
	Gh_D11G2524	1043	1062	3.5	leucine-rich repeat receptor-like protein kinase PXL1
	Gh_D10G2236	871	890	4	probable LRR receptor-like serine/threonine-protein kinase At3g47570
	Gh_D11G2497	503	522	4	probable UDP-N-acetylglucosamine--peptide N-acetylglucosaminyltransferase SEC
	Gh_A10G1161	800	819	4	probable UDP-N-acetylglucosamine--peptide N-acetylglucosaminyltransferase SEC
	Gh_D10G1334	533	552	4	probable UDP-N-acetylglucosamine--peptide N-acetylglucosaminyltransferase SEC
	Gh_A11G2200	503	522	4	probable UDP-N-acetylglucosamine--peptide N-acetylglucosaminyltransferase SEC isoform X1
	Gh_A01G0847	1287	1306	4	U-box domain-containing protein 15-like
	Gh_D01G0880	1287	1306	4	U-box domain-containing protein 15-like
	Gh_A01G0588	392	413	4	uncharacterized protein LOC107917620
	Gh_D01G0409	3356	3376	3	uncharacterized protein LOC107917743
	Gh_A01G0403	3584	3604	3	uncharacterized protein LOC107917760
ghr-miR9675	Gh_Sca073725G01	157	176	4	hypothetical protein B456_012G067400
	Gh_A05G3073	1672	1691	4	hypothetical protein GOBAR_AA07054
	Gh_A06G1383	1585	1605	4	C2 and GRAM domain-containing protein At1g03370-like
	Gh_D06G1727	1585	1605	4	C2 and GRAM domain-containing protein At1g03370-like
	Gh_D01G0714	609	629	4	premnaspirodiene oxygenase-like isoform X2
	Gh_D04G0569	1657	1676	4	probable receptor-like protein kinase At5g59700
	Gh_D07G1320	75	96	4	protein NTM1-like 9
	Gh_A08G1880	647	666	3	transcription factor bHLH94-like
	Gh_D08G2242	647	666	3	transcription factor bHLH94-like isoform X1
	Gh_D07G0586	1366	1385	4	uncharacterized protein LOC107953349
	Gh_A07G0517	1405	1424	4	uncharacterized protein LOC108457803
ghr-miR9776	Gh_A06G0344	135	154	3	hypothetical protein B456_010G047700
	Gh_D06G0377	135	154	3.5	hypothetical protein B456_010G047700
	Gh_D05G3221	1	21	4	hypothetical protein GOBAR_DD28601
ghr-miR9778	Gh_A12G0329	1050	1070	4	hypothetical protein GOBAR_AA25570
	Gh_D12G0336	1050	1070	4	hypothetical protein GOBAR_DD30315
Novel miRNAs
ghr-miRn1	Gh_A07G1232	1038	1058	4	transcription factor MYC2-like
	Gh_A11G0909	1014	1034	4	transcription factor MYC2-like
	Gh_D07G1340	1041	1061	4	transcription factor MYC3-like
	Gh_D11G1055	1014	1034	4	transcription factor MYC2-like
ghr-miRn2	Gh_A12G0095	118	138	4	UDP-galactose transporter 2-like
	Gh_D12G0108	118	138	4	UDP-galactose transporter 2-like
	Gh_D13G2234	846	867	4	metal tolerance protein 4-like
	Gh_D10G2046	1539	1558	4	uncharacterized protein LOC107915688
ghr-miRn4	Gh_A01G0096	180	201	3.5	putative cytosol aminopeptidase
	Gh_A01G0250	414	434	3.5	hypothetical protein GOBAR_DD31476
	Gh_A01G0502	150	169	4	uncharacterized protein LOC105779468
	Gh_A01G1174	132	153	4	uncharacterized protein LOC107893956 isoform X1
	Gh_A02G1045	203	222	4	2-C-methyl-D-erythritol 2,4-cyclodiphosphate synthase, chloroplastic-like
	Gh_A02G1515	1513	1533	2	uncharacterized protein LOC107931623 isoform X1
	Gh_A03G0210	459	478	4	probable WRKY transcription factor 26
	Gh_A03G1627	162	182	3.5	pumilio homolog 12-like
	Gh_A04G0529	1379	1399	3	cytochrome P450 94C1-like
	Gh_A04G0828	136	156	3.5	pentatricopeptide repeat-containing protein At2g16880
	Gh_A05G0617	143	162	3	hypothetical protein GOBAR_AA39999
	Gh_A08G0023	94	114	4	50S ribosomal protein L4, chloroplastic-like
	Gh_A09G0989	815	837	3	uncharacterized protein LOC107889249
	Gh_A09G1384	1319	1338	4	Phosphoglycerate kinase 1, chloroplastic -like protein
	Gh_A09G2495	2465	2486	3	serine/threonine-protein kinase EDR1-like isoform X1
	Gh_A10G0051	829	848	4	small nuclear ribonucleoprotein-associated proteins B and B'-like
	Gh_A10G0771	2406	2427	3	E3 ubiquitin-protein ligase RKP
	Gh_A10G1786	243	263	4	dihydrolipoyllysine-residue acetyltransferase component 1 of pyruvate dehydrogenase complex, mitochondrial-like isoform X2
	Gh_A11G1383	2595	2616	4	LOW QUALITY PROTEIN: phytochrome C-like
	Gh_A11G1429	635	655	3	linolenate hydroperoxide lyase, chloroplastic-like isoform X2
	Gh_A11G1738	668	688	4	oxygen-evolving enhancer protein 1, chloroplastic-like
	Gh_A12G2725	2366	2387	3	serine/threonine-protein kinase EDR1 isoform X1
	Gh_A13G0382	78	98	3.5	hypothetical protein GOBAR_AA28466
	Gh_D01G0090	180	201	3.5	hypothetical protein B456_002G011000
	Gh_D01G2190	414	434	4	hypothetical protein B456_002G259700
	Gh_D01G2351	150	169	4	hypothetical protein B456_002G074300
	Gh_D02G2043	162	182	3.5	hypothetical protein B456_005G234000
	Gh_D03G0199	1513	1533	2	uncharacterized protein LOC107909333 isoform X1
	Gh_D03G0679	209	228	4	2-C-methyl-D-erythritol 2,4-cyclodiphosphate synthase, chloroplastic-like
	Gh_D04G0987	1379	1399	3	hypothetical protein B456_009G405300
	Gh_D05G0748	143	162	3	calcium-dependent protein kinase 34-like
	Gh_D05G1347	455	474	3.5	hypothetical protein GOBAR_DD20051
	Gh_D05G1831	796	817	4	hypothetical protein GOBAR_DD21222
	Gh_D06G1612	1198	1217	3	Glycoside hydrolase
	Gh_D09G1009	815	837	3	hypothetical protein B456_006G120800
	Gh_D09G1386	1187	1206	4	phosphoglycerate kinase-like isoform X1
	Gh_D09G2474	2465	2486	3	serine/threonine-protein kinase EDR1-like isoform X1
	Gh_D10G2062	246	266	4	dihydrolipoyllysine-residue acetyltransferase component 1 of pyruvate dehydrogenase complex, mitochondrial-like isoform X5
	Gh_D10G2580	2406	2427	3	E3 ubiquitin-protein ligase RKP
	Gh_D11G1525	2598	2619	4	phytochrome C-like isoform X1
	Gh_D11G1581	635	655	3	linolenate hydroperoxide lyase, chloroplastic-like
	Gh_D11G1897	668	688	4	oxygen-evolving enhancer protein 1, chloroplastic
	Gh_D11G2821	258	277	4	hypothetical protein B456_007G307500
	Gh_D12G0479	58	78	4	threonine--tRNA ligase, mitochondrial 1-like
	Gh_D12G2549	2369	2390	3	serine/threonine-protein kinase EDR1-like isoform X1
	Gh_D13G0425	78	98	3.5	hypothetical protein B456_013G047100
	Gh_Sca049676G01	365	385	4	oxygen-evolving enhancer protein 1, chloroplastic-like
ghr-miRn5	Gh_A01G1720	484	501	4	mediator of RNA polymerase II transcription subunit 27-like
	Gh_A02G1031	1634	1652	4	uncharacterized protein LOC107951962
	Gh_A03G1233	1509	1527	4	probable alpha,alpha-trehalose-phosphate synthase [UDP-forming] 9
	Gh_A04G0727	55	74	3.5	mannose-1-phosphate guanylyltransferase 1-like
	Gh_A05G0687	5064	5082	4	DNA polymerase epsilon catalytic subunit A-like isoform X1
	Gh_A05G1177	313	332	3.5	hypothetical protein GOBAR_AA33176
	Gh_A05G2266	5188	5207	4	hypothetical protein B456_009G279000
	Gh_A05G2557	328	345	3	hypothetical protein GOBAR_AA21775
	Gh_A05G3927	667	684	4	vacuolar-processing enzyme-like
	Gh_A06G0992	569	586	4	uncharacterized protein LOC107962148
	Gh_A07G1777	1069	1086	3	hypothetical protein B456_001G227600
	Gh_A07G1779	271	288	4	glutamate receptor 1.3-like isoform X1
	Gh_A07G2027	218	236	4	Putative phospholipid-transporting ATPase 8 -like protein
	Gh_A08G0468	116	136	3.5	zinc transporter 3-like
	Gh_A08G0628	358	375	4	Isomerase protein
	Gh_A08G1108	744	763	4	probable alkaline/neutral invertase F
	Gh_A08G1115	1395	1414	2.5	beclin-1-like protein isoform X1
	Gh_A08G1125	489	507	4	hypothetical protein GOBAR_AA30112
	Gh_A08G2205	431	448	3	E3 ubiquitin-protein ligase RHA1B-like
	Gh_A08G2287	343	361	4	transcription repressor MYB6-like
	Gh_A08G2413	246	265	3.5	mitochondrial adenine nucleotide transporter ADNT1-like
	Gh_A09G0594	1116	1135	4	sodium/hydrogen exchanger 3-like isoform X1
	Gh_A09G1143	666	685	4	magnesium-chelatase subunit ChlH, chloroplastic-like
	Gh_A09G1871	138	157	3	hypothetical protein GOBAR_AA35662
	Gh_A10G0028	1432	1450	4	mannosyl-oligosaccharide 1,2-alpha-mannosidase MNS1 isoform X1
	Gh_A11G0365	2839	2856	4	probable LRR receptor-like serine/threonine-protein kinase At3g47570
	Gh_A11G1200	630	648	4	UDP-glycosyltransferase 83A1-like
	Gh_A11G1219	2049	2068	4	exocyst complex component EXO84B-like
	Gh_A11G1767	795	814	4	hypothetical protein GOBAR_AA07496
	Gh_A11G1868	3462	3480	4	protein NETWORKED 2D-like
	Gh_A12G0438	160	178	3	potassium transporter 10-like
	Gh_A12G0784	69	88	3	probable 1-deoxy-D-xylulose-5-phosphate synthase 2, chloroplastic isoform X1
	Gh_A12G0921	603	620	3.5	methionine aminopeptidase 1A-like
	Gh_A12G0975	3445	3462	4	mediator of RNA polymerase II transcription subunit 12-like
	Gh_A12G0998	907	925	3.5	uncharacterized protein At5g05190-like
	Gh_A12G1192	1279	1296	4	DExH-box ATP-dependent RNA helicase DExH8-like isoform X1
	Gh_A12G1850	74	93	3	hypothetical protein B456_008G221000
	Gh_A12G2022	880	897	4	IRK-interacting protein-like
	Gh_A13G1404	1221	1238	4	protein QUIRKY-like
	Gh_D01G1970	484	501	4	hypothetical protein B456_002G235400
	Gh_D02G1015	1176	1196	4	protein NRT1/ PTR FAMILY 5.10
	Gh_D02G1670	1506	1524	4	probable alpha,alpha-trehalose-phosphate synthase [UDP-forming] 9
	Gh_D02G2374	163	181	3.5	hypothetical protein B456_005G267900, partial
	Gh_D03G0055	1073	1090	3	hypothetical protein B456_003G006200
	Gh_D03G0537	46	63	4	cytochrome P450 89A2-like
	Gh_D03G0699	1631	1649	4	uncharacterized protein LOC107950630
	Gh_D04G0565	110	128	4	ribulose-1,5 bisphosphate carboxylase/oxygenase large subunit N-methyltransferase, chloroplastic isoform X1
	Gh_D04G1195	55	74	3.5	mannose-1-phosphate guanylyltransferase 1
	Gh_D05G0453	667	684	4	hypothetical protein GOBAR_DD16140
	Gh_D05G0833	5172	5190	4	DNA polymerase epsilon catalytic subunit A-like isoform X1
	Gh_D05G1353	298	317	3.5	protein LURP-one-related 11-like
	Gh_D05G1904	486	505	4	probable thylakoidal processing peptidase 2, chloroplastic
	Gh_D05G2042	762	781	4	pentatricopeptide repeat-containing protein At1g77360, mitochondrial-like
	Gh_D05G2526	5176	5195	4	hypothetical protein B456_009G279000
	Gh_D05G2835	328	345	4	serine/threonine-protein kinase-like protein CCR2
	Gh_D06G1181	569	586	4	hypothetical protein B456_010G129000
	Gh_D07G1543	1505	1522	3.5	hypothetical protein B456_001G183400
	Gh_D07G1983	271	288	3	glutamate receptor 1.2-like
	Gh_D07G2247	218	236	4	probable phospholipid-transporting ATPase 8 isoform X1
	Gh_D08G0553	116	136	3.5	zinc transporter 3-like
	Gh_D08G1237	243	262	3.5	mitochondrial adenine nucleotide transporter ADNT1-like
	Gh_D08G1389	789	808	4	probable alkaline/neutral invertase F
	Gh_D08G1396	1395	1414	2.5	hypothetical protein B456_004G152100
	Gh_D08G2445	343	361	4	transcription repressor MYB6
	Gh_D08G2570	431	448	3	RING-H2 finger protein ATL8-like
	Gh_D09G0174	996	1015	4	hypothetical protein GOBAR_DD06852
	Gh_D09G0593	627	646	4	sodium/hydrogen exchanger 3-like
	Gh_D09G1316	190	207	4	hypothetical protein B456_006G155500
	Gh_D09G2432	139	157	4	probable xyloglucan galactosyltransferase GT12
	Gh_D10G0031	355	373	4	hypothetical protein GOBAR_DD20031
	Gh_D11G0425	2911	2928	4	probable LRR receptor-like serine/threonine-protein kinase At3g47570 isoform X1
	Gh_D11G1365	2049	2068	4	exocyst complex component EXO84B-like
	Gh_D11G1925	795	814	4	nodulation protein H-like isoform X1
	Gh_D11G2108	3468	3486	4	protein NETWORKED 2D-like
	Gh_D11G2944	66	86	4	hypothetical protein B456_007G323500
	Gh_D11G2962	439	456	4	ubiquitin-conjugating enzyme E2 36 isoform X1
	Gh_D12G0439	160	178	2	hypothetical protein B456_008G049100
	Gh_D12G1012	602	620	4	transketolase, chloroplastic-like
	Gh_D12G1091	3445	3462	4	mediator of RNA polymerase II transcription subunit 12-like
	Gh_D12G1117	907	925	3.5	uncharacterized protein At5g05190-like
	Gh_D12G1314	1279	1296	4	DExH-box ATP-dependent RNA helicase DExH8-like
	Gh_D12G2020	74	93	3	hypothetical protein GOBAR_DD00985
	Gh_D12G2200	883	900	4	IRK-interacting protein-like
	Gh_D12G2793	69	88	3	hypothetical protein GOBAR_DD33959
	Gh_D13G1719	1221	1238	4	protein QUIRKY-like
	Gh_Sca005105G01	123	142	0	zinc transporter 1-like
	Transcript ID with bold represents the target validated by RLM-5′RACE. Transcript ID with red color represents the differentially expressed transcription factor identified in our previous study based on transcriptome profiles.
